# Supplementary material for: Synthesis of Aza‐indeno‐aza‐fluoranthene and Constitutional Isomers by Ring‐Size Selective C–H Activation
Source: Chemistry. 2025 Nov 11;31(72):e02960. doi: 10.1002/chem.202502960 (PMC12731527; doi:10.1002/chem.202502960)
Supplement: Supplementary file 2 — Supporting Information [file CHEM-31-e02960-s002.zip]

Archive with 6 entries (6 files):
- CCDC_2486400_checkcif.pdf
- CCDC_2486402_checkcif.pdf
- CCDC_2486401_checkcif.pdf
- keck ChemEurJ 2025.cif
- CCDC_2486398_checkcif.pdf
- CCDC_2486399_checkcif.pdf
