# Supplementary material for: Synthesis of Aza‐indeno‐aza‐fluoranthene and Constitutional Isomers by Ring‐Size Selective C–H Activation
Source: Chemistry. 2025 Nov 11;31(72):e02960. doi: 10.1002/chem.202502960 (PMC12731527; doi:10.1002/chem.202502960)
Supplement: Supplementary file 2 — Supporting Information [file CHEM-31-e02960-s002.zip › keck ChemEurJ 2025.cif]

data_GLOBAL

# 1. SUBMISSION DETAILS

_publ_contact_author_name  'Mastalerz, Michael'
_publ_contact_author_address
;
        Organisch-Chemisches Institut
        Universit\"at Heidelberg
        Im Neuenheimer Feld 270
        D-69120 Heidelberg
        Germany
;
_publ_contact_author_phone      '049 6221-54-6207'
_publ_contact_author_fax        '049 6221 54-4205'
_publ_contact_author_email      'michael.mastalerz@oci.uni-heidelberg.de'
_publ_requested_journal         'Chemistry - a European Journal'
_publ_requested_coeditor_name     ?

_publ_contact_letter
;
  paper to be submitted for publication in Chemistry - a European Journal
;
 
#====================================================================

# 3. TITLE AND AUTHOR LIST

_publ_section_title
;
 Synthesis of Aza-Indeno-Aza-Fluoranthene and Constitutional Isomers by 
 Ring-Size-Selective C–H Activation"
;


loop_
 _publ_author_name
 _publ_author_address
       'Christoph Keck'
;       Organisch-Chemisches Institut
        Universit\"at Heidelberg
        Im Neuenheimer Feld 270
        69120 Heidelberg
        Germany
;
       'Frank Rominger'
;       Organisch-Chemisches Institut
        Universit\"at Heidelberg
        Im Neuenheimer Feld 270
        69120 Heidelberg
        Germany
;
       'Sonali Garg'
;       Institut für Physikalische Chemie und Theoretische Chemische Biologie
        Karlsruher Institut für Technologie (KIT)
        Kaiserstraße 12
        76131 Karlsruhe
        Germany
;
       'Marcus Elstner'
;       Institut für Physikalische Chemie und Theoretische Chemische Biologie
        Karlsruher Institut für Technologie (KIT)
        Kaiserstraße 12
        76131 Karlsruhe
        Germany
;
       'Michael Mastalerz'
;       Organisch-Chemisches Institut
        Universit\"at Heidelberg
        Im Neuenheimer Feld 270
        69120 Heidelberg
        Germany
;
#====================================================================


data_keck10 
  
_audit_creation_method            'SHELXL-2018/3' 
_shelx_SHELXL_version_number      '2018/3' 
_chemical_name_systematic         ? 
_chemical_name_common             ? 
_chemical_melting_point           ? 
_chemical_formula_moiety          ? 
_chemical_formula_sum 
 'C13 H12 Cl N O2 S' 
_chemical_formula_weight          281.75 
  
loop_ 
 _atom_type_symbol 
 _atom_type_description 
 _atom_type_scat_dispersion_real 
 _atom_type_scat_dispersion_imag 
 _atom_type_scat_source 
 'C'  'C'   0.0033   0.0016 
 'International Tables Vol C Tables 4.2.6.8 and 6.1.1.4' 
 'H'  'H'   0.0000   0.0000 
 'International Tables Vol C Tables 4.2.6.8 and 6.1.1.4' 
 'N'  'N'   0.0061   0.0033 
 'International Tables Vol C Tables 4.2.6.8 and 6.1.1.4' 
 'O'  'O'   0.0106   0.0060 
 'International Tables Vol C Tables 4.2.6.8 and 6.1.1.4' 
 'S'  'S'   0.1246   0.1234 
 'International Tables Vol C Tables 4.2.6.8 and 6.1.1.4' 
 'Cl'  'Cl'   0.1484   0.1585 
 'International Tables Vol C Tables 4.2.6.8 and 6.1.1.4' 
  
_space_group_crystal_system       monoclinic 
_space_group_IT_number            14 
_space_group_name_H-M_alt         'P 21/c' 
_space_group_name_Hall            '-P 2ybc' 
  
_shelx_space_group_comment 
; 
The symmetry employed for this shelxl refinement is uniquely defined 
by the following loop, which should always be used as a source of 
symmetry information in preference to the above space-group names. 
They are only intended as comments. 
; 
  
loop_ 
 _space_group_symop_operation_xyz 
 'x, y, z' 
 '-x, y+1/2, -z+1/2' 
 '-x, -y, -z' 
 'x, -y-1/2, z-1/2' 
  
_cell_length_a                    24.865(3) 
_cell_length_b                    5.3408(6) 
_cell_length_c                    21.503(3) 
_cell_angle_alpha                 90 
_cell_angle_beta                  113.887(3) 
_cell_angle_gamma                 90 
_cell_volume                      2611.1(5) 
_cell_formula_units_Z             8 
_cell_measurement_temperature     200(2) 
_cell_measurement_reflns_used     2390 
_cell_measurement_theta_min       2.57 
_cell_measurement_theta_max       22.03 
  
_exptl_crystal_description        column 
_exptl_crystal_colour             colourless 
_exptl_crystal_density_meas       ? 
_exptl_crystal_density_method     ? 
_exptl_crystal_density_diffrn     1.433 
_exptl_crystal_F_000              1168 
_exptl_transmission_factor_min    ? 
_exptl_transmission_factor_max    ? 
_exptl_crystal_size_max           0.113 
_exptl_crystal_size_mid           0.048 
_exptl_crystal_size_min           0.045 
_exptl_absorpt_coefficient_mu     0.445 
_shelx_estimated_absorpt_T_min    0.951 
_shelx_estimated_absorpt_T_max    0.980 
_exptl_absorpt_correction_type    multi-scan 
_exptl_absorpt_correction_T_min   0.9123 
_exptl_absorpt_correction_T_max   0.9585 
_exptl_absorpt_process_details
;
Sheldrick, G. M. (2008). <i>SADABS</i>. University of G\"ottingen, Germany.
; 
_exptl_absorpt_special_details    ? 
_diffrn_ambient_temperature       200(2) 
_diffrn_radiation_wavelength      0.71073 
_diffrn_radiation_type            MoK\a 
_diffrn_source                    'ImuS microsource' 
_diffrn_measurement_device_type   'Bruker APEX-II Quazar area detector' 
_diffrn_measurement_method        '\f and \w scans' 
_diffrn_detector_area_resol_mean  ? 
_diffrn_reflns_number             25705 
_diffrn_reflns_av_unetI/netI      0.0859 
_diffrn_reflns_av_R_equivalents   0.0958 
_diffrn_reflns_limit_h_min        -30 
_diffrn_reflns_limit_h_max        31 
_diffrn_reflns_limit_k_min        -6 
_diffrn_reflns_limit_k_max        6 
_diffrn_reflns_limit_l_min        -26 
_diffrn_reflns_limit_l_max        26 
_diffrn_reflns_theta_min          0.896 
_diffrn_reflns_theta_max          26.310 
_diffrn_reflns_theta_full         25.242 
_diffrn_measured_fraction_theta_max   0.997 
_diffrn_measured_fraction_theta_full  1.000 
_diffrn_reflns_Laue_measured_fraction_max    0.997 
_diffrn_reflns_Laue_measured_fraction_full   1.000 
_diffrn_reflns_point_group_measured_fraction_max   0.997 
_diffrn_reflns_point_group_measured_fraction_full  1.000 
_reflns_number_total              5307 
_reflns_number_gt                 3005 
_reflns_threshold_expression      'I > 2\s(I)' 
_reflns_Friedel_coverage          0.000 
_reflns_Friedel_fraction_max      . 
_reflns_Friedel_fraction_full     . 
  
_reflns_special_details 
; 
 Reflections were merged by SHELXL according to the crystal 
 class for the calculation of statistics and refinement. 
  
 _reflns_Friedel_fraction is defined as the number of unique 
 Friedel pairs measured divided by the number that would be 
 possible theoretically, ignoring centric projections and 
 systematic absences. 
; 
  
_computing_data_collection        'Bruker APEX2' 
_computing_cell_refinement        'Bruker SAINT' 
_computing_data_reduction         'Bruker SAINT' 
_computing_structure_solution     'SHELXT-2018/2 (Sheldrick 2015)' 
_computing_structure_refinement 'SHELXL-2018/3 (Sheldrick, 2018)' 
_computing_molecular_graphics     'Bruker SHELXTL' 
_computing_publication_material   'Bruker SHELXTL' 
_refine_special_details           ? 
_refine_ls_structure_factor_coef  Fsqd 
_refine_ls_matrix_type            full 
_refine_ls_weighting_scheme       calc 
_refine_ls_weighting_details 
'w=1/[\s^2^(Fo^2^)+(0.0339P)^2^+1.5416P] where P=(Fo^2^+2Fc^2^)/3' 
_atom_sites_solution_primary      ? 
_atom_sites_solution_secondary    ? 
_atom_sites_solution_hydrogens    geom 
_refine_ls_hydrogen_treatment     constr 
_refine_ls_extinction_method      none 
_refine_ls_extinction_coef        . 
_refine_ls_number_reflns          5307 
_refine_ls_number_parameters      327 
_refine_ls_number_restraints      0 
_refine_ls_R_factor_all           0.1190 
_refine_ls_R_factor_gt            0.0579 
_refine_ls_wR_factor_ref          0.1263 
_refine_ls_wR_factor_gt           0.1048 
_refine_ls_goodness_of_fit_ref    1.039 
_refine_ls_restrained_S_all       1.039 
_refine_ls_shift/su_max           0.001 
_refine_ls_shift/su_mean          0.000 
  
loop_ 
 _atom_site_label 
 _atom_site_type_symbol 
 _atom_site_fract_x 
 _atom_site_fract_y 
 _atom_site_fract_z 
 _atom_site_U_iso_or_equiv 
 _atom_site_adp_type 
 _atom_site_occupancy 
 _atom_site_site_symmetry_order 
 _atom_site_calc_flag 
 _atom_site_refinement_flags_posn 
 _atom_site_refinement_flags_adp 
 _atom_site_refinement_flags_occupancy 
 _atom_site_disorder_assembly 
 _atom_site_disorder_group 
N11_1 N 0.73787(13) 0.6510(7) 0.56228(17) 0.0419(9) Uani 1 1 d . . . . . 
C12_1 C 0.68576(16) 0.7522(7) 0.52671(19) 0.0331(9) Uani 1 1 d . . . . . 
C13_1 C 0.63310(15) 0.6871(7) 0.53143(18) 0.0295(9) Uani 1 1 d . . . . . 
C14_1 C 0.63701(17) 0.4915(7) 0.57565(19) 0.0373(10) Uani 1 1 d . . . . . 
H14_1 H 0.602638 0.433562 0.580140 0.045 Uiso 1 1 calc R U . . . 
C15_1 C 0.69096(18) 0.3805(8) 0.6133(2) 0.0467(11) Uani 1 1 d . . . . . 
H15_1 H 0.694160 0.247300 0.643862 0.056 Uiso 1 1 calc R U . . . 
C16_1 C 0.73947(17) 0.4684(8) 0.6051(2) 0.0465(11) Uani 1 1 d . . . . . 
H16_1 H 0.776471 0.394548 0.631663 0.056 Uiso 1 1 calc R U . . . 
C17_1 C 0.57497(15) 0.8158(7) 0.49404(19) 0.0339(9) Uani 1 1 d . . . . . 
H17A_1 H 0.582422 0.983415 0.479499 0.041 Uiso 1 1 calc R U . . . 
H17B_1 H 0.555765 0.840643 0.525906 0.041 Uiso 1 1 calc R U . . . 
Cl1_1 Cl 0.68658(4) 0.98722(19) 0.47066(5) 0.0459(3) Uani 1 1 d . . . . . 
S1_1 S 0.52563(4) 0.65144(19) 0.42138(5) 0.0327(2) Uani 1 1 d . . . . . 
O11_1 O 0.52388(11) 0.3941(5) 0.44016(13) 0.0391(7) Uani 1 1 d . . . . . 
O12_1 O 0.47138(10) 0.7908(5) 0.39513(14) 0.0436(7) Uani 1 1 d . . . . . 
C21_1 C 0.55657(14) 0.6636(7) 0.36121(17) 0.0265(8) Uani 1 1 d . . . . . 
C22_1 C 0.59353(15) 0.4716(7) 0.35933(19) 0.0329(9) Uani 1 1 d . . . . . 
H22_1 H 0.601882 0.335239 0.390198 0.040 Uiso 1 1 calc R U . . . 
C23_1 C 0.61805(16) 0.4812(7) 0.3120(2) 0.0376(10) Uani 1 1 d . . . . . 
H23_1 H 0.643025 0.349189 0.310345 0.045 Uiso 1 1 calc R U . . . 
C24_1 C 0.60695(16) 0.6791(8) 0.26710(19) 0.0372(10) Uani 1 1 d . . . . . 
C25_1 C 0.56955(16) 0.8679(7) 0.26949(19) 0.0368(10) Uani 1 1 d . . . . . 
H25_1 H 0.560980 1.003278 0.238287 0.044 Uiso 1 1 calc R U . . . 
C26_1 C 0.54450(15) 0.8633(7) 0.31628(19) 0.0338(9) Uani 1 1 d . . . . . 
H26_1 H 0.519344 0.995054 0.317688 0.041 Uiso 1 1 calc R U . . . 
C28_1 C 0.63397(19) 0.6886(9) 0.2156(2) 0.0597(13) Uani 1 1 d . . . . . 
H28A_1 H 0.655945 0.845235 0.221052 0.090 Uiso 1 1 calc R U . . . 
H28B_1 H 0.602791 0.680405 0.169623 0.090 Uiso 1 1 calc R U . . . 
H28C_1 H 0.660710 0.546286 0.222803 0.090 Uiso 1 1 calc R U . . . 
N11_2 N 0.76490(13) 0.3856(7) 0.34230(18) 0.0472(9) Uani 1 1 d . . . . . 
C12_2 C 0.81527(16) 0.2680(7) 0.35474(19) 0.0344(9) Uani 1 1 d . . . . . 
C13_2 C 0.86881(15) 0.3196(7) 0.40856(18) 0.0292(9) Uani 1 1 d . . . . . 
C14_2 C 0.86781(17) 0.5136(7) 0.45076(19) 0.0383(10) Uani 1 1 d . . . . . 
H14_2 H 0.903097 0.560295 0.487890 0.046 Uiso 1 1 calc R U . . . 
C15_2 C 0.81663(18) 0.6395(9) 0.4398(2) 0.0515(12) Uani 1 1 d . . . . . 
H15_2 H 0.815791 0.771885 0.468907 0.062 Uiso 1 1 calc R U . . . 
C16_2 C 0.76705(19) 0.5678(9) 0.3857(2) 0.0589(14) Uani 1 1 d . . . . . 
H16_2 H 0.731519 0.653560 0.378387 0.071 Uiso 1 1 calc R U . . . 
C17_2 C 0.92519(15) 0.1827(7) 0.42237(19) 0.0346(9) Uani 1 1 d . . . . . 
H17A_2 H 0.915834 0.017668 0.399517 0.041 Uiso 1 1 calc R U . . . 
H17B_2 H 0.945574 0.152478 0.471901 0.041 Uiso 1 1 calc R U . . . 
Cl1_2 Cl 0.81034(5) 0.0339(2) 0.29615(6) 0.0499(3) Uani 1 1 d . . . . . 
S1_2 S 0.97379(4) 0.34596(19) 0.39427(5) 0.0330(2) Uani 1 1 d . . . . . 
O11_2 O 0.97717(11) 0.6030(5) 0.41606(13) 0.0409(7) Uani 1 1 d . . . . . 
O12_2 O 1.02708(10) 0.2015(5) 0.41605(14) 0.0456(7) Uani 1 1 d . . . . . 
C21_2 C 0.94020(14) 0.3402(7) 0.30486(18) 0.0276(8) Uani 1 1 d . . . . . 
C22_2 C 0.90143(16) 0.5277(7) 0.2697(2) 0.0361(10) Uani 1 1 d . . . . . 
H22_2 H 0.892705 0.659318 0.293848 0.043 Uiso 1 1 calc R U . . . 
C23_2 C 0.87550(17) 0.5236(7) 0.1998(2) 0.0422(10) Uani 1 1 d . . . . . 
H23_2 H 0.848646 0.652376 0.176115 0.051 Uiso 1 1 calc R U . . . 
C24_2 C 0.88782(16) 0.3354(8) 0.1633(2) 0.0368(10) Uani 1 1 d . . . . . 
C25_2 C 0.92702(16) 0.1483(8) 0.1998(2) 0.0378(10) Uani 1 1 d . . . . . 
H25_2 H 0.936167 0.017532 0.175718 0.045 Uiso 1 1 calc R U . . . 
C26_2 C 0.95290(15) 0.1480(7) 0.2701(2) 0.0353(9) Uani 1 1 d . . . . . 
H26_2 H 0.979036 0.017506 0.294036 0.042 Uiso 1 1 calc R U . . . 
C28_2 C 0.86174(18) 0.3365(9) 0.0868(2) 0.0583(13) Uani 1 1 d . . . . . 
H28A_2 H 0.848077 0.167694 0.069916 0.087 Uiso 1 1 calc R U . . . 
H28B_2 H 0.891659 0.389440 0.070774 0.087 Uiso 1 1 calc R U . . . 
H28C_2 H 0.828478 0.453095 0.069935 0.087 Uiso 1 1 calc R U . . . 
  
loop_ 
 _atom_site_aniso_label 
 _atom_site_aniso_U_11 
 _atom_site_aniso_U_22 
 _atom_site_aniso_U_33 
 _atom_site_aniso_U_23 
 _atom_site_aniso_U_13 
 _atom_site_aniso_U_12 
N11_1 0.0262(18) 0.055(2) 0.041(2) 0.0005(19) 0.0107(16) 0.0027(17) 
C12_1 0.033(2) 0.032(2) 0.036(2) -0.0077(18) 0.0156(19) -0.0009(18) 
C13_1 0.022(2) 0.033(2) 0.030(2) -0.0043(18) 0.0071(17) 0.0045(17) 
C14_1 0.033(2) 0.049(3) 0.030(2) 0.000(2) 0.0138(18) -0.002(2) 
C15_1 0.049(3) 0.055(3) 0.034(2) 0.013(2) 0.015(2) 0.011(2) 
C16_1 0.030(2) 0.063(3) 0.043(3) 0.009(2) 0.012(2) 0.018(2) 
C17_1 0.030(2) 0.035(2) 0.038(2) -0.0053(19) 0.0154(18) 0.0006(18) 
Cl1_1 0.0374(6) 0.0462(7) 0.0537(7) 0.0076(6) 0.0180(5) -0.0022(5) 
S1_1 0.0230(5) 0.0343(6) 0.0384(6) 0.0020(5) 0.0099(4) -0.0007(5) 
O11_1 0.0407(16) 0.0303(16) 0.0454(17) 0.0032(13) 0.0164(14) -0.0077(12) 
O12_1 0.0200(13) 0.0519(18) 0.0533(18) 0.0051(15) 0.0090(13) 0.0072(13) 
C21_1 0.0185(18) 0.023(2) 0.031(2) 0.0006(18) 0.0037(16) -0.0046(16) 
C22_1 0.030(2) 0.026(2) 0.038(2) 0.0054(18) 0.0088(18) -0.0020(18) 
C23_1 0.030(2) 0.038(2) 0.043(2) -0.006(2) 0.0134(19) -0.0004(19) 
C24_1 0.032(2) 0.046(3) 0.028(2) -0.002(2) 0.0061(18) -0.015(2) 
C25_1 0.034(2) 0.036(2) 0.032(2) 0.0092(19) 0.0041(19) -0.007(2) 
C26_1 0.023(2) 0.027(2) 0.041(2) 0.0043(19) 0.0019(18) 0.0005(17) 
C28_1 0.057(3) 0.082(4) 0.042(3) 0.003(3) 0.022(2) -0.011(3) 
N11_2 0.0246(18) 0.058(2) 0.051(2) -0.014(2) 0.0076(17) 0.0035(17) 
C12_2 0.032(2) 0.039(2) 0.033(2) -0.0054(19) 0.0130(19) -0.0033(19) 
C13_2 0.024(2) 0.034(2) 0.030(2) 0.0009(18) 0.0107(17) -0.0034(17) 
C14_2 0.029(2) 0.052(3) 0.031(2) -0.005(2) 0.0096(18) -0.006(2) 
C15_2 0.047(3) 0.062(3) 0.051(3) -0.021(3) 0.025(2) -0.002(2) 
C16_2 0.032(2) 0.072(4) 0.071(3) -0.021(3) 0.018(2) 0.008(2) 
C17_2 0.029(2) 0.037(2) 0.032(2) -0.0008(19) 0.0067(18) -0.0007(19) 
Cl1_2 0.0423(6) 0.0515(7) 0.0477(7) -0.0185(6) 0.0097(5) -0.0039(5) 
S1_2 0.0228(5) 0.0361(6) 0.0357(6) -0.0055(5) 0.0071(4) -0.0005(5) 
O11_2 0.0427(16) 0.0336(16) 0.0448(17) -0.0146(13) 0.0159(14) -0.0049(13) 
O12_2 0.0193(14) 0.0569(19) 0.0514(18) -0.0055(15) 0.0048(13) 0.0072(13) 
C21_2 0.0228(19) 0.026(2) 0.035(2) -0.0051(18) 0.0119(17) -0.0021(17) 
C22_2 0.037(2) 0.029(2) 0.043(3) -0.0050(19) 0.016(2) 0.0024(19) 
C23_2 0.043(2) 0.033(2) 0.042(3) 0.006(2) 0.009(2) 0.002(2) 
C24_2 0.027(2) 0.045(3) 0.038(2) -0.002(2) 0.0124(19) -0.013(2) 
C25_2 0.035(2) 0.044(2) 0.041(2) -0.014(2) 0.023(2) -0.008(2) 
C26_2 0.025(2) 0.032(2) 0.049(3) -0.002(2) 0.0152(19) 0.0043(18) 
C28_2 0.054(3) 0.083(4) 0.037(3) -0.006(3) 0.017(2) -0.020(3) 
  
_geom_special_details 
; 
 All esds (except the esd in the dihedral angle between two l.s. planes) 
 are estimated using the full covariance matrix.  The cell esds are taken 
 into account individually in the estimation of esds in distances, angles 
 and torsion angles; correlations between esds in cell parameters are only 
 used when they are defined by crystal symmetry.  An approximate (isotropic) 
 treatment of cell esds is used for estimating esds involving l.s. planes. 
; 
  
loop_ 
 _geom_bond_atom_site_label_1 
 _geom_bond_atom_site_label_2 
 _geom_bond_distance 
 _geom_bond_site_symmetry_2 
 _geom_bond_publ_flag 
N11_1 C12_1 1.324(4) . ? 
N11_1 C16_1 1.331(5) . ? 
C12_1 C13_1 1.398(5) . ? 
C12_1 Cl1_1 1.746(4) . ? 
C13_1 C14_1 1.389(5) . ? 
C13_1 C17_1 1.506(5) . ? 
C14_1 C15_1 1.388(5) . ? 
C14_1 H14_1 0.9500 . ? 
C15_1 C16_1 1.370(5) . ? 
C15_1 H15_1 0.9500 . ? 
C16_1 H16_1 0.9500 . ? 
C17_1 S1_1 1.779(4) . ? 
C17_1 H17A_1 0.9900 . ? 
C17_1 H17B_1 0.9900 . ? 
S1_1 O11_1 1.438(3) . ? 
S1_1 O12_1 1.441(2) . ? 
S1_1 C21_1 1.754(4) . ? 
C21_1 C26_1 1.388(5) . ? 
C21_1 C22_1 1.388(5) . ? 
C22_1 C23_1 1.383(5) . ? 
C22_1 H22_1 0.9500 . ? 
C23_1 C24_1 1.382(5) . ? 
C23_1 H23_1 0.9500 . ? 
C24_1 C25_1 1.387(5) . ? 
C24_1 C28_1 1.510(5) . ? 
C25_1 C26_1 1.382(5) . ? 
C25_1 H25_1 0.9500 . ? 
C26_1 H26_1 0.9500 . ? 
C28_1 H28A_1 0.9800 . ? 
C28_1 H28B_1 0.9800 . ? 
C28_1 H28C_1 0.9800 . ? 
N11_2 C12_2 1.328(4) . ? 
N11_2 C16_2 1.334(5) . ? 
C12_2 C13_2 1.393(5) . ? 
C12_2 Cl1_2 1.743(4) . ? 
C13_2 C14_2 1.384(5) . ? 
C13_2 C17_2 1.500(5) . ? 
C14_2 C15_2 1.373(5) . ? 
C14_2 H14_2 0.9500 . ? 
C15_2 C16_2 1.363(6) . ? 
C15_2 H15_2 0.9500 . ? 
C16_2 H16_2 0.9500 . ? 
C17_2 S1_2 1.782(4) . ? 
C17_2 H17A_2 0.9900 . ? 
C17_2 H17B_2 0.9900 . ? 
S1_2 O12_2 1.438(2) . ? 
S1_2 O11_2 1.442(3) . ? 
S1_2 C21_2 1.759(4) . ? 
C21_2 C26_2 1.380(5) . ? 
C21_2 C22_2 1.383(5) . ? 
C22_2 C23_2 1.375(5) . ? 
C22_2 H22_2 0.9500 . ? 
C23_2 C24_2 1.384(5) . ? 
C23_2 H23_2 0.9500 . ? 
C24_2 C25_2 1.395(5) . ? 
C24_2 C28_2 1.503(5) . ? 
C25_2 C26_2 1.382(5) . ? 
C25_2 H25_2 0.9500 . ? 
C26_2 H26_2 0.9500 . ? 
C28_2 H28A_2 0.9800 . ? 
C28_2 H28B_2 0.9800 . ? 
C28_2 H28C_2 0.9800 . ? 
  
loop_ 
 _geom_angle_atom_site_label_1 
 _geom_angle_atom_site_label_2 
 _geom_angle_atom_site_label_3 
 _geom_angle 
 _geom_angle_site_symmetry_1 
 _geom_angle_site_symmetry_3 
 _geom_angle_publ_flag 
C12_1 N11_1 C16_1 116.6(3) . . ? 
N11_1 C12_1 C13_1 125.6(4) . . ? 
N11_1 C12_1 Cl1_1 114.2(3) . . ? 
C13_1 C12_1 Cl1_1 120.1(3) . . ? 
C14_1 C13_1 C12_1 115.4(3) . . ? 
C14_1 C13_1 C17_1 119.7(3) . . ? 
C12_1 C13_1 C17_1 124.9(3) . . ? 
C15_1 C14_1 C13_1 120.2(4) . . ? 
C15_1 C14_1 H14_1 119.9 . . ? 
C13_1 C14_1 H14_1 119.9 . . ? 
C16_1 C15_1 C14_1 118.2(4) . . ? 
C16_1 C15_1 H15_1 120.9 . . ? 
C14_1 C15_1 H15_1 120.9 . . ? 
N11_1 C16_1 C15_1 123.9(4) . . ? 
N11_1 C16_1 H16_1 118.0 . . ? 
C15_1 C16_1 H16_1 118.0 . . ? 
C13_1 C17_1 S1_1 114.5(3) . . ? 
C13_1 C17_1 H17A_1 108.6 . . ? 
S1_1 C17_1 H17A_1 108.6 . . ? 
C13_1 C17_1 H17B_1 108.6 . . ? 
S1_1 C17_1 H17B_1 108.6 . . ? 
H17A_1 C17_1 H17B_1 107.6 . . ? 
O11_1 S1_1 O12_1 118.28(16) . . ? 
O11_1 S1_1 C21_1 108.33(17) . . ? 
O12_1 S1_1 C21_1 108.22(17) . . ? 
O11_1 S1_1 C17_1 108.28(17) . . ? 
O12_1 S1_1 C17_1 107.01(17) . . ? 
C21_1 S1_1 C17_1 106.09(16) . . ? 
C26_1 C21_1 C22_1 120.4(3) . . ? 
C26_1 C21_1 S1_1 120.4(3) . . ? 
C22_1 C21_1 S1_1 119.2(3) . . ? 
C23_1 C22_1 C21_1 119.2(3) . . ? 
C23_1 C22_1 H22_1 120.4 . . ? 
C21_1 C22_1 H22_1 120.4 . . ? 
C24_1 C23_1 C22_1 121.3(4) . . ? 
C24_1 C23_1 H23_1 119.3 . . ? 
C22_1 C23_1 H23_1 119.3 . . ? 
C23_1 C24_1 C25_1 118.5(4) . . ? 
C23_1 C24_1 C28_1 121.0(4) . . ? 
C25_1 C24_1 C28_1 120.4(4) . . ? 
C26_1 C25_1 C24_1 121.4(4) . . ? 
C26_1 C25_1 H25_1 119.3 . . ? 
C24_1 C25_1 H25_1 119.3 . . ? 
C25_1 C26_1 C21_1 119.1(4) . . ? 
C25_1 C26_1 H26_1 120.4 . . ? 
C21_1 C26_1 H26_1 120.4 . . ? 
C24_1 C28_1 H28A_1 109.5 . . ? 
C24_1 C28_1 H28B_1 109.5 . . ? 
H28A_1 C28_1 H28B_1 109.5 . . ? 
C24_1 C28_1 H28C_1 109.5 . . ? 
H28A_1 C28_1 H28C_1 109.5 . . ? 
H28B_1 C28_1 H28C_1 109.5 . . ? 
C12_2 N11_2 C16_2 115.9(3) . . ? 
N11_2 C12_2 C13_2 125.5(4) . . ? 
N11_2 C12_2 Cl1_2 114.1(3) . . ? 
C13_2 C12_2 Cl1_2 120.4(3) . . ? 
C14_2 C13_2 C12_2 115.3(3) . . ? 
C14_2 C13_2 C17_2 119.9(3) . . ? 
C12_2 C13_2 C17_2 124.8(3) . . ? 
C15_2 C14_2 C13_2 121.1(4) . . ? 
C15_2 C14_2 H14_2 119.5 . . ? 
C13_2 C14_2 H14_2 119.5 . . ? 
C16_2 C15_2 C14_2 117.6(4) . . ? 
C16_2 C15_2 H15_2 121.2 . . ? 
C14_2 C15_2 H15_2 121.2 . . ? 
N11_2 C16_2 C15_2 124.6(4) . . ? 
N11_2 C16_2 H16_2 117.7 . . ? 
C15_2 C16_2 H16_2 117.7 . . ? 
C13_2 C17_2 S1_2 113.7(3) . . ? 
C13_2 C17_2 H17A_2 108.8 . . ? 
S1_2 C17_2 H17A_2 108.8 . . ? 
C13_2 C17_2 H17B_2 108.8 . . ? 
S1_2 C17_2 H17B_2 108.8 . . ? 
H17A_2 C17_2 H17B_2 107.7 . . ? 
O12_2 S1_2 O11_2 118.70(16) . . ? 
O12_2 S1_2 C21_2 108.28(16) . . ? 
O11_2 S1_2 C21_2 108.13(17) . . ? 
O12_2 S1_2 C17_2 106.79(17) . . ? 
O11_2 S1_2 C17_2 108.29(17) . . ? 
C21_2 S1_2 C17_2 105.97(17) . . ? 
C26_2 C21_2 C22_2 120.3(4) . . ? 
C26_2 C21_2 S1_2 119.6(3) . . ? 
C22_2 C21_2 S1_2 120.2(3) . . ? 
C23_2 C22_2 C21_2 120.0(4) . . ? 
C23_2 C22_2 H22_2 120.0 . . ? 
C21_2 C22_2 H22_2 120.0 . . ? 
C22_2 C23_2 C24_2 121.2(4) . . ? 
C22_2 C23_2 H23_2 119.4 . . ? 
C24_2 C23_2 H23_2 119.4 . . ? 
C23_2 C24_2 C25_2 117.8(4) . . ? 
C23_2 C24_2 C28_2 121.4(4) . . ? 
C25_2 C24_2 C28_2 120.8(4) . . ? 
C26_2 C25_2 C24_2 121.7(4) . . ? 
C26_2 C25_2 H25_2 119.1 . . ? 
C24_2 C25_2 H25_2 119.1 . . ? 
C21_2 C26_2 C25_2 119.0(4) . . ? 
C21_2 C26_2 H26_2 120.5 . . ? 
C25_2 C26_2 H26_2 120.5 . . ? 
C24_2 C28_2 H28A_2 109.5 . . ? 
C24_2 C28_2 H28B_2 109.5 . . ? 
H28A_2 C28_2 H28B_2 109.5 . . ? 
C24_2 C28_2 H28C_2 109.5 . . ? 
H28A_2 C28_2 H28C_2 109.5 . . ? 
H28B_2 C28_2 H28C_2 109.5 . . ? 
  
loop_ 
 _geom_torsion_atom_site_label_1 
 _geom_torsion_atom_site_label_2 
 _geom_torsion_atom_site_label_3 
 _geom_torsion_atom_site_label_4 
 _geom_torsion 
 _geom_torsion_site_symmetry_1 
 _geom_torsion_site_symmetry_2 
 _geom_torsion_site_symmetry_3 
 _geom_torsion_site_symmetry_4 
 _geom_torsion_publ_flag 
C16_1 N11_1 C12_1 C13_1 1.3(6) . . . . ? 
C16_1 N11_1 C12_1 Cl1_1 -179.1(3) . . . . ? 
N11_1 C12_1 C13_1 C14_1 -2.8(6) . . . . ? 
Cl1_1 C12_1 C13_1 C14_1 177.6(3) . . . . ? 
N11_1 C12_1 C13_1 C17_1 175.7(4) . . . . ? 
Cl1_1 C12_1 C13_1 C17_1 -3.8(5) . . . . ? 
C12_1 C13_1 C14_1 C15_1 2.2(5) . . . . ? 
C17_1 C13_1 C14_1 C15_1 -176.4(3) . . . . ? 
C13_1 C14_1 C15_1 C16_1 -0.4(6) . . . . ? 
C12_1 N11_1 C16_1 C15_1 0.9(6) . . . . ? 
C14_1 C15_1 C16_1 N11_1 -1.3(6) . . . . ? 
C14_1 C13_1 C17_1 S1_1 -79.6(4) . . . . ? 
C12_1 C13_1 C17_1 S1_1 101.9(4) . . . . ? 
C13_1 C17_1 S1_1 O11_1 47.4(3) . . . . ? 
C13_1 C17_1 S1_1 O12_1 175.9(3) . . . . ? 
C13_1 C17_1 S1_1 C21_1 -68.7(3) . . . . ? 
O11_1 S1_1 C21_1 C26_1 156.0(3) . . . . ? 
O12_1 S1_1 C21_1 C26_1 26.6(3) . . . . ? 
C17_1 S1_1 C21_1 C26_1 -87.9(3) . . . . ? 
O11_1 S1_1 C21_1 C22_1 -24.3(3) . . . . ? 
O12_1 S1_1 C21_1 C22_1 -153.7(3) . . . . ? 
C17_1 S1_1 C21_1 C22_1 91.8(3) . . . . ? 
C26_1 C21_1 C22_1 C23_1 -0.2(5) . . . . ? 
S1_1 C21_1 C22_1 C23_1 -179.9(3) . . . . ? 
C21_1 C22_1 C23_1 C24_1 0.7(5) . . . . ? 
C22_1 C23_1 C24_1 C25_1 -1.1(6) . . . . ? 
C22_1 C23_1 C24_1 C28_1 179.9(4) . . . . ? 
C23_1 C24_1 C25_1 C26_1 1.2(5) . . . . ? 
C28_1 C24_1 C25_1 C26_1 -179.8(4) . . . . ? 
C24_1 C25_1 C26_1 C21_1 -0.8(5) . . . . ? 
C22_1 C21_1 C26_1 C25_1 0.3(5) . . . . ? 
S1_1 C21_1 C26_1 C25_1 179.9(3) . . . . ? 
C16_2 N11_2 C12_2 C13_2 0.1(6) . . . . ? 
C16_2 N11_2 C12_2 Cl1_2 -179.4(3) . . . . ? 
N11_2 C12_2 C13_2 C14_2 -1.1(6) . . . . ? 
Cl1_2 C12_2 C13_2 C14_2 178.3(3) . . . . ? 
N11_2 C12_2 C13_2 C17_2 179.2(4) . . . . ? 
Cl1_2 C12_2 C13_2 C17_2 -1.3(5) . . . . ? 
C12_2 C13_2 C14_2 C15_2 1.3(6) . . . . ? 
C17_2 C13_2 C14_2 C15_2 -179.1(4) . . . . ? 
C13_2 C14_2 C15_2 C16_2 -0.4(6) . . . . ? 
C12_2 N11_2 C16_2 C15_2 0.8(7) . . . . ? 
C14_2 C15_2 C16_2 N11_2 -0.7(8) . . . . ? 
C14_2 C13_2 C17_2 S1_2 -79.1(4) . . . . ? 
C12_2 C13_2 C17_2 S1_2 100.5(4) . . . . ? 
C13_2 C17_2 S1_2 O12_2 175.4(3) . . . . ? 
C13_2 C17_2 S1_2 O11_2 46.5(3) . . . . ? 
C13_2 C17_2 S1_2 C21_2 -69.4(3) . . . . ? 
O12_2 S1_2 C21_2 C26_2 22.9(3) . . . . ? 
O11_2 S1_2 C21_2 C26_2 152.7(3) . . . . ? 
C17_2 S1_2 C21_2 C26_2 -91.3(3) . . . . ? 
O12_2 S1_2 C21_2 C22_2 -156.9(3) . . . . ? 
O11_2 S1_2 C21_2 C22_2 -27.1(3) . . . . ? 
C17_2 S1_2 C21_2 C22_2 88.8(3) . . . . ? 
C26_2 C21_2 C22_2 C23_2 -0.2(5) . . . . ? 
S1_2 C21_2 C22_2 C23_2 179.6(3) . . . . ? 
C21_2 C22_2 C23_2 C24_2 -0.6(6) . . . . ? 
C22_2 C23_2 C24_2 C25_2 0.6(6) . . . . ? 
C22_2 C23_2 C24_2 C28_2 -177.2(4) . . . . ? 
C23_2 C24_2 C25_2 C26_2 0.2(6) . . . . ? 
C28_2 C24_2 C25_2 C26_2 178.0(4) . . . . ? 
C22_2 C21_2 C26_2 C25_2 1.0(5) . . . . ? 
S1_2 C21_2 C26_2 C25_2 -178.8(3) . . . . ? 
C24_2 C25_2 C26_2 C21_2 -1.0(6) . . . . ? 
  
_refine_diff_density_max    0.305 
_refine_diff_density_min   -0.325 
_refine_diff_density_rms    0.070 
  
_shelx_res_file 
; 
TITL keck10 in P2(1)/c 
    keck10.res 
    created by SHELXL-2018/3 at 10:06:41 on 02-Mar-2023 
REM 
REM  unbekannte Konstitution aufgeklaert, zwei unabhaengige Molekuele, 
REM  Wasserstoffatome alle gesehen, an konstruierten Positionen 
REM  beruecksichtigt. 
REM 
REM 
REM 
REM 
REM 
REM 
REM 
CELL 0.71073  24.86540   5.34080  21.50330  90.0000 113.8872  90.0000 
ZERR    8.00   0.00300   0.00060   0.00260   0.0000   0.0028   0.0000 
LATT  1 
SYMM -X, 0.5+Y, 0.5-Z 
SFAC C H N O S CL 
UNIT 104 96 8 16 8 8 
LIST 6 ! automatically inserted. Change 6 to 4 for CHECKCIF!! 
TEMP -73.140 
SIZE 0.045 0.048 0.113 
  
L.S. 4 
ACTA 
BOND $H 
CONF 
FMAP 2 
PLAN 20 
WGHT    0.033900    1.541600 
FVAR       0.13649 
RESI 1 
N11   3    0.737868    0.650960    0.562279    11.00000    0.02622    0.05541 = 
         0.04111    0.00051    0.01067    0.00268 
C12   1    0.685761    0.752247    0.526706    11.00000    0.03295    0.03205 = 
         0.03590   -0.00772    0.01561   -0.00091 
C13   1    0.633099    0.687144    0.531428    11.00000    0.02206    0.03264 = 
         0.03040   -0.00428    0.00709    0.00449 
C14   1    0.637008    0.491546    0.575647    11.00000    0.03302    0.04937 = 
         0.03035    0.00044    0.01384   -0.00152 
AFIX  43 
H14   2    0.602638    0.433562    0.580140    11.00000   -1.20000 
AFIX   0 
C15   1    0.690961    0.380529    0.613288    11.00000    0.04850    0.05501 = 
         0.03446    0.01267    0.01474    0.01098 
AFIX  43 
H15   2    0.694160    0.247300    0.643862    11.00000   -1.20000 
AFIX   0 
C16   1    0.739465    0.468379    0.605134    11.00000    0.03050    0.06330 = 
         0.04260    0.00862    0.01157    0.01813 
AFIX  43 
H16   2    0.776471    0.394548    0.631663    11.00000   -1.20000 
AFIX   0 
C17   1    0.574973    0.815834    0.494044    11.00000    0.02968    0.03547 = 
         0.03824   -0.00528    0.01539    0.00061 
AFIX  23 
H17A  2    0.582422    0.983415    0.479499    11.00000   -1.20000 
H17B  2    0.555765    0.840643    0.525906    11.00000   -1.20000 
AFIX   0 
CL1   6    0.686582    0.987216    0.470661    11.00000    0.03741    0.04620 = 
         0.05367    0.00756    0.01803   -0.00222 
S1    5    0.525629    0.651437    0.421383    11.00000    0.02303    0.03429 = 
         0.03839    0.00196    0.00992   -0.00067 
O11   4    0.523885    0.394109    0.440156    11.00000    0.04066    0.03032 = 
         0.04537    0.00324    0.01636   -0.00767 
O12   4    0.471381    0.790785    0.395132    11.00000    0.02003    0.05187 = 
         0.05329    0.00512    0.00899    0.00725 
C21   1    0.556566    0.663586    0.361206    11.00000    0.01852    0.02347 = 
         0.03136    0.00058    0.00372   -0.00465 
C22   1    0.593531    0.471613    0.359332    11.00000    0.03005    0.02645 = 
         0.03751    0.00544    0.00880   -0.00203 
AFIX  43 
H22   2    0.601882    0.335239    0.390198    11.00000   -1.20000 
AFIX   0 
C23   1    0.618048    0.481250    0.312013    11.00000    0.03017    0.03807 = 
         0.04326   -0.00573    0.01339   -0.00036 
AFIX  43 
H23   2    0.643025    0.349189    0.310345    11.00000   -1.20000 
AFIX   0 
C24   1    0.606951    0.679116    0.267099    11.00000    0.03211    0.04611 = 
         0.02762   -0.00162    0.00613   -0.01463 
C25   1    0.569555    0.867898    0.269486    11.00000    0.03393    0.03599 = 
         0.03160    0.00919    0.00410   -0.00667 
AFIX  43 
H25   2    0.560980    1.003278    0.238287    11.00000   -1.20000 
AFIX   0 
C26   1    0.544495    0.863296    0.316284    11.00000    0.02314    0.02682 = 
         0.04074    0.00430    0.00190    0.00050 
AFIX  43 
H26   2    0.519344    0.995054    0.317688    11.00000   -1.20000 
AFIX   0 
C28   1    0.633971    0.688593    0.215625    11.00000    0.05687    0.08184 = 
         0.04240    0.00277    0.02210   -0.01086 
AFIX 137 
H28A  2    0.655945    0.845235    0.221052    11.00000   -1.50000 
H28B  2    0.602791    0.680405    0.169623    11.00000   -1.50000 
H28C  2    0.660710    0.546286    0.222803    11.00000   -1.50000 
AFIX   0 
RESI 2 
N11   3    0.764899    0.385573    0.342302    11.00000    0.02461    0.05792 = 
         0.05136   -0.01418    0.00759    0.00353 
C12   1    0.815273    0.267985    0.354743    11.00000    0.03152    0.03919 = 
         0.03262   -0.00544    0.01298   -0.00334 
C13   1    0.868815    0.319617    0.408561    11.00000    0.02372    0.03387 = 
         0.02987    0.00093    0.01073   -0.00339 
C14   1    0.867806    0.513552    0.450755    11.00000    0.02942    0.05182 = 
         0.03120   -0.00506    0.00965   -0.00599 
AFIX  43 
H14   2    0.903097    0.560295    0.487890    11.00000   -1.20000 
AFIX   0 
C15   1    0.816627    0.639477    0.439811    11.00000    0.04670    0.06167 = 
         0.05146   -0.02054    0.02536   -0.00187 
AFIX  43 
H15   2    0.815791    0.771885    0.468907    11.00000   -1.20000 
AFIX   0 
C16   1    0.767045    0.567766    0.385704    11.00000    0.03202    0.07168 = 
         0.07064   -0.02149    0.01825    0.00764 
AFIX  43 
H16   2    0.731519    0.653560    0.378387    11.00000   -1.20000 
AFIX   0 
C17   1    0.925195    0.182718    0.422372    11.00000    0.02915    0.03691 = 
         0.03209   -0.00080    0.00667   -0.00072 
AFIX  23 
H17A  2    0.915834    0.017668    0.399517    11.00000   -1.20000 
H17B  2    0.945574    0.152478    0.471901    11.00000   -1.20000 
AFIX   0 
CL1   6    0.810338    0.033928    0.296154    11.00000    0.04232    0.05154 = 
         0.04769   -0.01849    0.00970   -0.00389 
S1    5    0.973786    0.345959    0.394268    11.00000    0.02281    0.03608 = 
         0.03566   -0.00548    0.00710   -0.00053 
O11   4    0.977166    0.603001    0.416062    11.00000    0.04271    0.03357 = 
         0.04477   -0.01458    0.01594   -0.00492 
O12   4    1.027080    0.201484    0.416049    11.00000    0.01933    0.05693 = 
         0.05142   -0.00548    0.00480    0.00722 
C21   1    0.940196    0.340235    0.304855    11.00000    0.02280    0.02568 = 
         0.03467   -0.00506    0.01193   -0.00209 
C22   1    0.901429    0.527677    0.269689    11.00000    0.03685    0.02858 = 
         0.04281   -0.00498    0.01622    0.00239 
AFIX  43 
H22   2    0.892705    0.659318    0.293848    11.00000   -1.20000 
AFIX   0 
C23   1    0.875503    0.523630    0.199781    11.00000    0.04306    0.03327 = 
         0.04241    0.00577    0.00918    0.00200 
AFIX  43 
H23   2    0.848646    0.652376    0.176115    11.00000   -1.20000 
AFIX   0 
C24   1    0.887822    0.335410    0.163271    11.00000    0.02663    0.04541 = 
         0.03775   -0.00194    0.01242   -0.01311 
C25   1    0.927022    0.148263    0.199791    11.00000    0.03541    0.04363 = 
         0.04113   -0.01392    0.02262   -0.00811 
AFIX  43 
H25   2    0.936167    0.017532    0.175718    11.00000   -1.20000 
AFIX   0 
C26   1    0.952902    0.147988    0.270052    11.00000    0.02473    0.03179 = 
         0.04941   -0.00193    0.01518    0.00434 
AFIX  43 
H26   2    0.979036    0.017506    0.294036    11.00000   -1.20000 
AFIX   0 
C28   1    0.861739    0.336505    0.086822    11.00000    0.05365    0.08335 = 
         0.03698   -0.00617    0.01742   -0.02046 
AFIX 137 
H28A  2    0.848077    0.167694    0.069916    11.00000   -1.50000 
H28B  2    0.891659    0.389440    0.070774    11.00000   -1.50000 
H28C  2    0.828478    0.453095    0.069935    11.00000   -1.50000 
RESI 0 
AFIX   0 
HKLF 4 
  
  
  
  
REM  keck10 in P2(1)/c 
REM wR2 = 0.126318, GooF = S = 1.03868, Restrained GooF = 1.03868 for all data 
REM R1 = 0.057853 for 3005 Fo > 4sig(Fo) and 0.119046 for all 5307 data 
REM 327 parameters refined using 0 restraints 
  
END 
  
WGHT      0.0339      1.5356 
  
REM Highest difference peak  0.305,  deepest hole -0.325,  1-sigma level  0.070 
Q1    1   1.0212  0.1652  0.2927  11.00000  0.05    0.31 
Q2    1   1.0023 -0.0276  0.3006  11.00000  0.05    0.30 
Q3    1   0.8098  0.2750  0.2892  11.00000  0.05    0.28 
Q4    1   0.9107  0.3403  0.2883  11.00000  0.05    0.28 
Q5    1   0.8876  0.0025  0.2278  11.00000  0.05    0.27 
Q6    1   0.8101  0.2691  0.0759  11.00000  0.05    0.27 
Q7    1   0.6701  0.6666  0.2309  11.00000  0.05    0.27 
Q8    1   0.5774  0.6559  0.2579  11.00000  0.05    0.26 
Q9    1   0.5814  0.8490  0.1605  11.00000  0.05    0.26 
Q10   1   0.7241  0.8195  0.4571  11.00000  0.05    0.26 
Q11   1   0.7191  0.3670  0.4388  11.00000  0.05    0.25 
Q12   1   0.9235 -0.1182  0.3911  11.00000  0.05    0.25 
Q13   1   0.6198  0.6185  0.2992  11.00000  0.05    0.25 
Q14   1   0.7484  0.8298  0.6750  11.00000  0.05    0.25 
Q15   1   0.5618  0.3123  0.5608  11.00000  0.05    0.25 
Q16   1   0.7895  0.6496  0.3929  11.00000  0.05    0.24 
Q17   1   0.6490  0.5981  0.1484  11.00000  0.05    0.24 
Q18   1   0.7797  0.5021  0.3541  11.00000  0.05    0.24 
Q19   1   0.8075 -0.2711  0.2498  11.00000  0.05    0.23 
Q20   1   0.6244  0.6966  0.2475  11.00000  0.05    0.23 
; 
_shelx_res_checksum   85887 
  
_shelx_hkl_file 
; 
   0   0   1    0.06    0.13 
   0   0   1   -0.17    0.08 
   0   0   1    0.06    0.12 
   0   0  -1   -0.05    0.11 
   0   0  -1   -0.18    0.10 
   0   0  -1    0.02    0.04 
   0   0  -2   70.01    2.96 
   0   0  -2   70.27    3.01 
   0   0  -2   67.17    2.98 
   0   0   2   70.42    3.02 
   0   0   2   68.96    2.96 
   0   0   2   66.92    2.98 
   0   0   3   -0.02    0.36 
   0   0   3   -0.29    0.41 
   0   0  -3   -0.07    0.41 
   0   0  -3    0.05    0.31 
   0   0  -3   -0.82    0.26 
   0   0   3   -0.04    0.33 
   0   0   4   97.99    4.49 
   0   0  -4   95.50    4.48 
   0   0  -4   97.33    4.40 
   0   0   4   96.37    4.36 
   0   0   4   99.94    4.54 
   0   0  -4   96.63    4.45 
   0   0   5    0.50    0.52 
   0   0   5   -0.30    0.66 
   0   0  -5    0.15    0.62 
   0   0   5    0.46    0.63 
   0   0  -5   -0.06    0.50 
   0   0   6  430.38   17.32 
   0   0  -6  418.53   17.26 
   0   0  -6  437.05   17.17 
   0   0   7    0.19    0.56 
   0   0  -7    0.40    0.66 
   0   0  -7    0.51    0.59 
   0   0  -8  163.91    7.63 
   0   0   8  159.50    7.74 
   0   0  -8  163.61    7.75 
   0   0  -9   -0.18    0.68 
   0   0  -9   -0.14    0.75 
   0   0   9    0.60    0.76 
   0   0  10  149.90    7.64 
   0   0 -10  139.49    7.45 
   0   0 -10  151.49    7.47 
   0   0 -11    0.89    0.89 
   0   0  11    0.43    1.10 
   0   0 -11   -1.06    0.71 
   0   0  12    1.00    1.11 
   0   0 -12    1.01    0.98 
   0   0 -12    0.41    0.89 
   0   0  13    0.05    1.14 
   0   0 -13    0.45    1.04 
   0   0 -13    1.27    1.10 
   0   0  14    2.34    1.52 
   0   0 -14    3.76    1.49 
   0   0 -14    2.48    1.30 
   0   0 -15   -0.38    0.98 
   0   0 -15   -1.41    0.77 
   0   0  15    2.58    1.56 
   0   0 -16   25.55    3.83 
   0   0 -16   22.33    3.51 
   0   0  16   23.33    3.77 
   0   0  17   -0.53    0.88 
   0   0 -17    1.43    1.49 
   0   0 -17    1.98    1.61 
   0   0  18   19.95    3.68 
   0   0 -18   17.38    3.35 
   0   0 -18   22.51    3.73 
   0   0 -19    4.63    1.93 
   0   0 -19    1.62    1.63 
   0   0  19   -0.29    1.75 
   0   0 -20    3.03    1.80 
   0   0 -20    2.38    1.66 
   0   0  20   -0.92    1.43 
   0   0  21    3.34    2.03 
   0   0 -21    5.57    2.30 
   0   0 -21    1.92    1.85 
   0   0 -22    4.53    2.18 
   0   0 -22    7.34    2.57 
   0   0  22    6.41    2.87 
   0   0 -23    1.00    1.83 
   0   0  23    0.06    1.92 
   0   0 -24    4.51    2.54 
   0   0  24   -0.10    2.08 
   0   1   0    0.88    0.44 
   0   1   0   -0.33    0.41 
   0   1   0    0.21    0.38 
   0  -1   0    0.24    0.60 
   0  -1   0    0.15    0.34 
   0  -1   0   -0.23    0.33 
   0   1   1  262.05    9.75 
   0   1  -1  259.49    9.84 
   0   1   1  257.42   10.14 
   0   1  -1  241.28   10.40 
   0   1   1  254.60   10.44 
   0   1  -1  253.56   10.12 
   0  -1   1  253.98   10.44 
   0  -1   1  264.29    9.85 
   0  -1  -1  248.23   10.16 
   0  -1  -1  251.06    9.72 
   0  -1   1  252.26   10.11 
   0  -1  -1  239.21   10.35 
   0   1  -2    1.40    0.65 
   0   1  -2    0.87    0.55 
   0   1   2    1.01    0.66 
   0   1   2    2.80    0.89 
   0   1  -2    1.09    0.71 
   0   1   2    1.41    0.27 
   0  -1  -2    1.40    0.27 
   0  -1  -2    2.13    0.80 
   0  -1  -2    0.93    0.62 
   0  -1   2    1.61    0.35 
   0  -1   2    1.47    0.39 
   0  -1   2    0.27    0.69 
   0  -1   2    2.41    0.65 
   0  -1   2    1.18    0.61 
   0   1  -3   40.20    2.50 
   0   1   3   40.66    1.81 
   0   1  -3   47.70    2.71 
   0   1   3   39.21    1.84 
   0   1   3   42.03    2.60 
   0   1  -3   42.19    1.87 
   0  -1   3   37.81    2.44 
   0  -1  -3   43.19    2.58 
   0  -1   3   53.49    3.13 
   0  -1   3   39.82    1.88 
   0   1   4    0.08    0.28 
   0   1   4   -0.02    0.65 
   0   1  -4    0.32    0.35 
   0   1   4    0.15    0.37 
   0   1  -4    0.23    0.74 
   0  -1  -4    0.77    0.76 
   0  -1   4   -0.46    0.62 
   0  -1  -4    0.03    0.34 
   0  -1   4    0.76    0.37 
   0   1  -5  659.36   26.15 
   0   1  -5  675.03   25.17 
   0   1   5  632.67   25.97 
   0   1   5  661.10   25.21 
   0  -1   5  664.39   26.03 
   0  -1   5  670.18   25.11 
   0  -1  -5  663.06   25.21 
   0  -1  -5  653.29   26.04 
   0   1   6   31.27    2.48 
   0   1   6   31.15    1.91 
   0   1  -6   29.62    1.84 
   0   1  -6   30.09    2.54 
   0  -1  -6   29.58    1.89 
   0  -1   6   29.61    2.33 
   0  -1  -6   24.89    2.26 
   0  -1   6   32.54    1.81 
   0   1   7    5.19    1.38 
   0   1  -7    7.41    1.50 
   0   1  -7    9.55    1.22 
   0   1   7    6.51    1.12 
   0  -1   7    9.89    1.71 
   0  -1  -7    6.51    1.44 
   0  -1   7    9.65    1.18 
   0  -1  -7    7.65    1.19 
   0   1   8    6.50    1.55 
   0   1  -8    4.65    1.03 
   0   1  -8    5.24    1.50 
   0  -1   8    3.66    0.99 
   0  -1  -8    4.44    1.28 
   0  -1   8    7.64    1.64 
   0  -1  -8    6.63    1.22 
   0   1  -9   12.98    1.69 
   0   1   9   14.07    2.19 
   0   1  -9   11.72    2.18 
   0  -1  -9   11.03    2.01 
   0  -1  -9    7.86    1.44 
   0  -1   9   16.54    2.34 
   0   1  10    5.24    1.47 
   0   1 -10   12.05    2.20 
   0   1 -10    9.70    1.62 
   0  -1  10    8.80    1.88 
   0  -1 -10   11.14    1.72 
   0  -1 -10   13.62    2.27 
   0   1 -11    0.16    0.65 
   0   1 -11   -0.30    1.01 
   0   1  11    0.45    1.09 
   0  -1 -11    0.39    0.77 
   0  -1  11   -0.34    0.61 
   0  -1 -11    0.09    0.70 
   0   1 -12    2.74    1.04 
   0   1  12    3.44    1.54 
   0   1 -12    1.66    1.34 
   0  -1  12    3.29    1.48 
   0  -1 -12    3.48    1.25 
   0  -1 -12    1.88    1.16 
   0   1 -13   19.35    2.65 
   0   1 -13   18.25    3.08 
   0   1  13   13.73    2.71 
   0  -1  13   20.54    3.21 
   0  -1 -13   15.61    2.83 
   0  -1 -13   18.61    2.60 
   0   1 -14    0.80    1.21 
   0   1  14   -1.94    0.72 
   0   1 -14    1.54    1.03 
   0  -1 -14    2.27    1.41 
   0  -1 -14   -0.22    0.91 
   0  -1  14    1.43    0.95 
   0   1 -15   -0.12    0.88 
   0   1 -15    0.11    0.97 
   0   1  15    1.31    1.44 
   0  -1 -15   -0.47    0.96 
   0  -1 -15    1.07    1.13 
   0  -1  15   -0.32    0.73 
   0   1 -16   -0.12    0.94 
   0   1  16    0.04    1.16 
   0   1 -16    0.58    1.24 
   0  -1 -16    0.49    0.90 
   0  -1  16    0.25    0.87 
   0  -1 -16    0.07    1.29 
   0   1 -17   20.06    3.13 
   0   1 -17   12.99    3.20 
   0   1  17   21.17    3.72 
   0  -1  17   23.13    3.90 
   0  -1 -17   29.83    4.43 
   0  -1 -17   21.51    3.36 
   0   1 -18   10.18    2.83 
   0   1  18   18.09    3.55 
   0   1 -18   14.10    2.73 
   0  -1 -18   10.67    2.82 
   0  -1 -18   16.06    3.02 
   0  -1  18   14.70    3.48 
   0   1 -19   -0.81    1.42 
   0   1  19    0.99    1.53 
   0  -1  19   -1.00    1.26 
   0  -1 -19   -1.55    1.19 
   0  -1 -19    0.44    1.01 
   0   1  20    0.42    1.63 
   0   1 -20    6.80    2.79 
   0  -1 -20    2.19    1.89 
   0  -1 -20    3.19    1.61 
   0  -1  20    2.01    1.76 
   0   1  21    2.47    2.01 
   0   1 -21    1.53    1.80 
   0  -1  21   -0.02    1.71 
   0  -1 -21    0.33    1.31 
   0  -1 -21    3.12    2.16 
   0   1 -22   -0.65    2.04 
   0   1  22    0.61    1.37 
   0  -1  22    0.78    2.02 
   0  -1 -22    1.52    1.93 
   0   1  23    2.56    2.36 
   0   1 -23    3.06    2.33 
   0  -1 -23    0.83    2.11 
   0  -1  23   -2.70    1.51 
   0   1 -24   -1.35    2.00 
   0   1  24   -1.20    2.22 
   0  -1  24    0.66    2.37 
   0  -1 -24    4.69    2.75 
   0   2   0    3.59    0.80 
   0   2   0    2.79    1.02 
   0  -2   0    4.67    0.94 
   0  -2   0    4.62    0.89 
   0   2  -1    5.66    1.52 
   0   2   1    8.12    1.04 
   0   2  -1    7.96    1.09 
   0   2  -1    6.16    1.15 
   0   2   1    6.06    1.49 
   0  -2  -1    7.95    0.99 
   0  -2  -1    5.36    1.12 
   0  -2   1    6.54    1.03 
   0   2   2   22.86    2.31 
   0   2  -2   25.32    2.31 
   0   2  -2   21.73    1.91 
   0   2  -2   23.30    1.54 
   0   2   2   23.43    1.43 
   0  -2   2   22.87    1.58 
   0  -2   2   23.29    1.57 
   0  -2  -2   22.97    1.36 
   0  -2  -2   22.45    1.97 
   0  -2   2   22.27    2.11 
   0   2  -3    7.53    1.43 
   0   2   3    7.76    1.59 
   0   2   3    6.59    0.66 
   0   2  -3    6.92    1.52 
   0  -2   3    6.38    0.93 
   0  -2   3    6.29    1.41 
   0  -2  -3    8.60    1.47 
   0  -2   3    9.03    0.99 
   0  -2  -3    7.19    0.64 
   0   2  -4   54.34    3.91 
   0   2   4   57.61    2.50 
   0   2  -4   56.57    3.66 
   0   2   4   56.40    3.84 
   0   2   4   57.43    2.50 
   0  -2   4   61.78    2.73 
   0  -2  -4   60.42    3.74 
   0  -2   4   54.66    3.78 
   0  -2  -4   58.48    2.49 
   0  -2   4   60.88    2.81 
   0   2  -5   41.58    3.18 
   0   2  -5   38.21    3.26 
   0   2   5   35.83    3.05 
   0   2   5   43.97    1.92 
   0   2   5   41.67    1.86 
   0  -2   5   41.28    3.20 
   0  -2   5   40.65    1.99 
   0  -2  -5   43.91    3.15 
   0  -2   5   40.94    2.08 
   0   2   6   33.59    2.99 
   0   2  -6   34.86    1.74 
   0   2   6   33.60    1.71 
   0   2   6   32.90    1.65 
   0   2  -6   29.24    2.83 
   0  -2   6   33.74    1.68 
   0  -2   6   35.22    1.77 
   0  -2   6   34.03    2.86 
   0  -2  -6   32.35    2.88 
   0   2  -7   34.94    1.91 
   0   2   7   35.59    1.90 
   0   2   7   35.60    3.21 
   0   2  -7   37.82    3.25 
   0   2   7   37.89    2.00 
   0  -2   7   34.54    3.03 
   0  -2  -7   42.08    3.38 
   0  -2   7   40.17    1.95 
   0   2   8   23.36    1.54 
   0   2   8   24.23    1.62 
   0   2  -8   25.11    1.54 
   0   2   8   24.27    3.16 
   0   2  -8   30.81    3.57 
   0  -2   8   21.35    1.42 
   0  -2   8   18.94    2.87 
   0  -2  -8   26.83    3.30 
   0   2   9   21.74    3.05 
   0   2   9   23.30    1.72 
   0   2  -9   19.90    3.12 
   0   2  -9   22.85    1.59 
   0   2   9   21.50    1.60 
   0  -2  -9   21.36    1.65 
   0  -2   9   28.38    3.39 
   0  -2  -9   27.21    3.52 
   0  -2   9   24.64    1.58 
   0   2 -10   -0.22    0.40 
   0   2  10    0.07    1.03 
   0   2  10    0.22    0.48 
   0  -2 -10    0.71    0.56 
   0  -2 -10   -0.04    0.90 
   0  -2  10   -0.31    0.55 
   0  -2  10    0.00    0.43 
   0   2  11    2.28    1.23 
   0   2  11    2.42    0.83 
   0   2 -11    4.80    1.02 
   0   2 -11    6.51    1.97 
   0  -2 -11    3.13    0.98 
   0  -2  11    1.84    1.27 
   0  -2 -11    2.71    1.29 
   0   2 -12   49.44    3.15 
   0   2  12   55.76    4.59 
   0   2  12   53.35    3.25 
   0   2 -12   48.04    4.39 
   0  -2 -12   55.70    3.42 
   0  -2  12   55.92    4.55 
   0  -2 -12   48.90    4.46 
   0   2  13   24.82    2.12 
   0   2 -13   21.45    2.09 
   0   2  13   28.73    3.96 
   0   2 -13   22.02    3.63 
   0  -2 -13   23.50    2.20 
   0  -2  13   16.49    3.15 
   0  -2 -13   20.63    3.47 
   0   2  14    1.52    0.86 
   0   2 -14   -1.71    0.96 
   0   2 -14    0.43    0.83 
   0   2  14    3.50    1.70 
   0  -2 -14    1.85    0.99 
   0  -2 -14    0.73    1.42 
   0  -2  14    0.62    1.39 
   0   2 -15   24.15    4.03 
   0   2  15   37.73    4.81 
   0  -2 -15   24.62    2.99 
   0  -2  15   27.67    4.09 
   0  -2 -15   27.18    4.24 
   0   2  16    1.45    1.58 
   0   2 -16    5.27    2.19 
   0  -2 -16    1.85    1.67 
   0  -2  16    2.31    1.74 
   0   2 -17   20.16    3.96 
   0   2  17   22.26    3.99 
   0  -2  17    8.87    2.97 
   0  -2 -17   27.41    4.50 
   0   2  18    1.35    1.35 
   0   2 -18    1.81    1.90 
   0  -2 -18    3.23    2.00 
   0  -2  18    2.14    1.64 
   0   2 -19    1.45    2.11 
   0   2  19    0.42    1.21 
   0  -2  19    0.00    1.36 
   0  -2 -19    0.60    1.08 
   0   2  20    2.19    1.67 
   0   2 -20    1.87    2.27 
   0  -2  20   -0.55    1.12 
   0  -2 -20    1.13    1.67 
   0   2  21    3.84    2.30 
   0   2 -21    3.10    2.17 
   0  -2 -21    9.95    3.31 
   0  -2  21    7.69    2.86 
   0   2 -22    0.01    1.99 
   0   2  22    2.45    2.34 
   0  -2  22    0.87    1.71 
   0  -2 -22    2.04    2.42 
   0   2  23    6.65    2.97 
   0   2 -23    9.78    3.61 
   0  -2  23    3.82    2.53 
   0  -2 -23    5.06    2.94 
   0   3   0   -1.05    0.58 
   0   3   0   -0.08    0.58 
   0  -3   0    0.71    0.62 
   0   3  -1   94.05    6.02 
   0   3   1   94.01    6.01 
   0   3   1   98.35    4.76 
   0   3  -1   87.36    5.01 
   0  -3   1  103.25    5.05 
   0  -3  -1   93.23    5.24 
   0   3  -2   10.99    1.79 
   0   3   2    9.75    1.30 
   0   3  -2   10.16    2.17 
   0   3   2   11.23    2.31 
   0  -3   2   11.91    2.24 
   0  -3  -2    9.40    1.81 
   0  -3   2   13.49    1.70 
   0  -3  -2   11.34    1.32 
   0   3   3    2.06    1.27 
   0   3  -3    1.19    0.96 
   0   3  -3    0.97    0.81 
   0   3   3    2.38    0.59 
   0  -3   3    1.57    1.00 
   0  -3  -3    1.34    0.49 
   0  -3  -3    2.64    0.98 
   0  -3   3    2.28    0.73 
   0   3  -4   39.38    3.25 
   0   3   4   41.04    3.74 
   0   3  -4   37.12    3.65 
   0   3   4   39.56    2.05 
   0  -3   4   45.58    2.82 
   0  -3  -4   40.25    3.30 
   0  -3  -4   38.84    1.98 
   0  -3   4   33.73    3.26 
   0  -3   4   40.42    2.39 
   0   3  -5    0.15    1.01 
   0   3   5    1.53    0.33 
   0   3   5    1.71    0.34 
   0   3   5    1.71    1.21 
   0   3  -5    0.02    0.77 
   0  -3   5    0.86    0.52 
   0  -3   5    0.81    1.02 
   0  -3  -5    1.52    1.14 
   0  -3  -5    0.82    0.26 
   0  -3   5    0.76    0.56 
   0   3  -6   -1.03    0.77 
   0   3  -6   -0.34    0.80 
   0   3   6    1.45    1.35 
   0  -3   6    0.36    0.45 
   0  -3   6    0.18    0.38 
   0  -3   6    0.40    0.77 
   0  -3  -6    0.65    1.07 
   0   3   7   18.22    3.12 
   0   3  -7   14.35    2.73 
   0  -3   7   19.32    1.21 
   0  -3   7   16.68    1.09 
   0  -3  -7   15.09    2.80 
   0  -3   7   17.61    2.91 
   0   3   8   -0.82    0.85 
   0   3  -8   -0.23    1.13 
   0  -3   8    0.19    0.24 
   0  -3   8    0.30    0.76 
   0  -3  -8   -1.01    0.98 
   0   3  -9    2.77    1.54 
   0   3   9    0.70    1.37 
   0  -3   9   -0.29    0.80 
   0  -3  -9   -0.29    0.69 
   0   3 -10    0.19    1.29 
   0   3  10   -0.77    1.15 
   0  -3  10   -0.58    0.84 
   0  -3 -10    0.20    1.27 
   0   3 -11    0.95    1.18 
   0   3  11   -1.01    1.03 
   0  -3  11    2.59    1.33 
   0  -3 -11    2.30    1.66 
   0   3  12    0.25    1.25 
   0   3 -12    2.14    1.45 
   0  -3 -12    0.80    1.05 
   0  -3  12    1.04    1.19 
   0   3  13   29.46    4.44 
   0   3 -13   28.52    4.57 
   0  -3  13   33.15    4.54 
   0  -3 -13   27.90    4.45 
   0   3 -14    6.07    2.58 
   0   3  14   14.37    3.24 
   0  -3  14   12.77    2.96 
   0  -3 -14    7.60    2.68 
   0   3 -15    1.37    1.40 
   0   3  15    1.88    1.75 
   0  -3  15    4.73    1.92 
   0  -3 -15    2.91    1.54 
   0   3 -16    0.47    1.20 
   0   3  16    2.67    1.67 
   0  -3 -16    0.60    1.57 
   0  -3  16    0.74    1.79 
   0   3 -17   24.60    4.62 
   0   3  17   24.48    4.58 
   0  -3  17   25.50    4.48 
   0  -3 -17   18.93    4.01 
   0   3  18    3.14    2.06 
   0   3 -18    2.75    2.36 
   0  -3  18   -0.34    1.69 
   0  -3 -18   -0.48    1.82 
   0   3  19    2.50    2.01 
   0   3 -19    0.76    2.19 
   0  -3  19   -1.27    1.74 
   0  -3 -19    0.13    1.85 
   0   3 -20   10.58    3.46 
   0   3  20    8.79    2.74 
   0  -3 -20    8.87    3.00 
   0  -3  20    5.54    2.48 
   0   3 -21    0.03    2.20 
   0   3  21    3.85    2.48 
   0  -3 -21   -1.61    1.84 
   0  -3  21   -0.17    2.19 
   0   4   0   12.03    2.75 
   0   4   0    9.54    1.72 
   0  -4   0   12.09    2.05 
   0   4   1    7.14    2.45 
   0   4  -1   11.64    2.82 
   0   4  -1    6.30    1.47 
   0   4   1    8.96    1.49 
   0  -4  -1    8.65    1.90 
   0  -4   1    7.18    1.54 
   0   4  -2   -0.13    1.22 
   0   4  -2    0.70    0.82 
   0   4   2   -1.62    1.10 
   0   4   2   -0.46    0.59 
   0  -4  -2    0.96    1.08 
   0  -4   2    0.63    0.77 
   0  -4   2   -0.06    1.01 
   0   4   3    0.80    0.59 
   0   4  -3   -1.52    0.70 
   0   4  -3   -0.37    1.10 
   0   4   3    0.09    0.92 
   0  -4  -3   -0.19    1.02 
   0  -4   3   -0.26    0.99 
   0  -4   3    0.14    0.69 
   0   4  -4   30.65    3.09 
   0   4  -4   36.35    4.79 
   0   4   4   29.34    4.35 
   0  -4   4   34.42    4.42 
   0  -4  -4   34.70    4.18 
   0  -4   4   30.25    2.34 
   0   4   5    2.47    1.73 
   0   4  -5    2.06    1.57 
   0   4  -5    3.39    1.53 
   0  -4  -5    1.68    1.32 
   0  -4   5    0.73    1.17 
   0   4  -6   39.45    5.19 
   0   4   6   39.88    5.15 
   0   4  -6   50.10    4.24 
   0  -4   6   52.14    4.58 
   0  -4  -6   38.38    4.76 
   0   4  -7    5.39    2.04 
   0   4  -7    4.11    1.72 
   0   4   7    1.53    1.30 
   0  -4   7    4.12    1.75 
   0  -4  -7    5.00    1.94 
   0   4  -8   -1.24    0.85 
   0   4   8    3.57    1.88 
   0  -4   8   -0.44    1.12 
   0  -4  -8    0.37    1.32 
   0   4   9    0.92    1.38 
   0   4  -9    1.94    1.70 
   0  -4  -9    1.99    1.69 
   0  -4   9    1.53    1.55 
   0   4  10    0.82    1.53 
   0   4 -10    1.99    1.57 
   0  -4 -10    2.71    1.69 
   0  -4  10    0.20    0.90 
   0   4  11   29.08    4.68 
   0   4 -11   33.09    4.81 
   0  -4 -11   23.71    4.25 
   0  -4  11   29.05    4.50 
   0   4 -12   11.22    2.94 
   0   4  12   11.41    3.06 
   0  -4  12   16.82    3.49 
   0  -4 -12   19.08    3.89 
   0   4  13    3.33    2.02 
   0   4 -13    1.36    1.26 
   0  -4 -13    0.15    1.63 
   0  -4  13    3.85    1.90 
   0   4 -14   -0.62    1.31 
   0   4  14    2.92    2.18 
   0  -4  14    0.52    1.34 
   0  -4 -14    3.30    2.28 
   0   4  15    1.45    1.55 
   0   4 -15    0.41    1.92 
   0  -4  15    0.72    1.78 
   0  -4 -15    4.11    2.45 
   0   4  16    2.04    1.75 
   0   4 -16    1.74    2.08 
   0  -4 -16    3.35    1.92 
   0  -4  16    4.19    2.46 
   0   4  17    6.72    2.62 
   0   4 -17    5.64    2.78 
   0  -4  17    9.88    3.35 
   0  -4 -17    2.24    2.36 
   0   4  18   10.69    3.57 
   0   4 -18    6.94    3.11 
   0  -4  18    7.17    3.21 
   0  -4 -18    5.93    3.12 
   0   4 -19    2.14    2.62 
   0   4  19    2.39    2.74 
   0  -4  19    0.83    2.16 
   0  -4 -19    1.86    2.31 
   0   5   0   -0.30    1.14 
   0  -5   0   -0.08    0.81 
   0   5   1    6.34    2.48 
   0   5  -1    4.43    2.23 
   0  -5   1    9.87    2.65 
   0  -5  -1    8.37    2.12 
   0   5   2    0.35    1.42 
   0   5  -2    4.60    2.15 
   0  -5   2    5.88    2.13 
   0  -5  -2    1.02    1.32 
   0   5  -3    2.53    1.40 
   0   5  -3    0.11    1.39 
   0   5   3    3.10    1.98 
   0  -5   3    1.84    1.52 
   0  -5  -3    4.98    2.02 
   0   5  -4   10.06    2.94 
   0   5  -4    6.92    2.17 
   0   5   4   11.68    3.40 
   0  -5  -4   11.87    2.75 
   0  -5   4    3.75    2.04 
   0   5  -5   -1.02    1.54 
   0   5   5    0.51    1.26 
   0   5  -5    1.21    1.43 
   0  -5   5   -0.35    1.33 
   0  -5  -5    0.37    1.46 
   0   5   6    1.93    1.87 
   0   5  -6    5.12    1.90 
   0   5  -6    1.96    2.04 
   0  -5   6    6.17    2.37 
   0  -5  -6    1.61    1.49 
   0   5  -7    0.54    1.25 
   0   5  -7    5.14    2.42 
   0   5   7    0.67    1.98 
   0  -5   7   -0.10    1.41 
   0  -5  -7   -0.40    1.36 
   0   5   8    0.96    1.40 
   0   5  -8   -0.35    1.29 
   0  -5   8   -0.23    1.30 
   0  -5  -8   -1.03    1.37 
   0   5  -9    1.62    1.57 
   0   5   9    0.20    1.32 
   0  -5   9    0.30    1.65 
   0  -5  -9    2.14    1.80 
   0   5  10    0.89    1.53 
   0   5 -10    2.63    2.03 
   0  -5  10    1.46    1.56 
   0  -5 -10   -0.40    1.41 
   0   5  11    2.15    2.32 
   0   5 -11    2.60    2.12 
   0  -5  11    0.14    1.46 
   0  -5 -11    3.80    2.27 
   0   5 -12    3.28    2.15 
   0   5  12    4.28    2.45 
   0  -5 -12    3.68    2.47 
   0  -5  12    5.20    2.59 
   0   5 -13    3.06    2.13 
   0   5  13   -0.17    2.07 
   0  -5  13    2.16    2.16 
   0  -5 -13    1.61    2.00 
   0   5  14   -0.45    1.92 
   0   5 -14   -0.67    1.17 
   0  -5 -14   -0.38    1.98 
   0  -5  14    0.65    1.57 
   0   5 -15    0.93    2.26 
   0   5  15   -1.76    1.87 
   0  -5 -15    3.53    2.57 
   0  -5  15   -0.94    1.85 
   0   5 -16   20.09    4.70 
   0   5  16   20.67    4.59 
   0  -5 -16    9.83    3.94 
   0  -5  16   15.22    4.28 
   0   6   0   59.80    7.81 
   0  -6   0   62.27    6.36 
   0   6  -1    3.15    2.56 
   0   6   1    1.81    2.23 
   0  -6   1    3.34    2.42 
   0   6  -2   -2.23    1.94 
   0   6   2    1.13    2.36 
   0  -6   2    0.72    1.67 
   0   6   3    3.80    2.20 
   0   6  -3    2.43    2.64 
   0  -6   3    8.32    2.91 
   0   6   4    0.43    2.58 
   0   6  -4    0.01    2.07 
   0  -6   4    1.24    2.15 
   0   6  -5   -1.23    1.45 
   0   6   5    0.21    2.11 
   0  -6   5    0.35    1.40 
   0   6   6    9.40    3.55 
   0   6  -6    4.70    3.12 
   0  -6   6    2.78    2.36 
   0  -6  -6    0.37    1.58 
   0   6   7    1.74    2.45 
   0   6  -7   -0.53    1.45 
   0  -6   7   -0.27    1.69 
   0  -6  -7   -0.71    1.72 
   0   6   8    2.63    2.43 
   0  -6   8    0.79    2.24 
   0  -6  -8    0.77    2.00 
   0   6   9   -0.80    2.07 
   0  -6   9   -0.70    2.08 
   0  -6  -9    0.23    1.96 
   0   6  10    3.89    2.45 
   0  -6 -10    4.20    2.77 
   0  -6  10    5.28    2.61 
   1   0 -24   -0.16    1.84 
  -1   0  24    1.98    2.50 
  -1   0  23    0.51    1.93 
   1   0 -23   -0.12    1.73 
   1   0 -23    1.33    1.70 
   1   0 -22    3.19    1.99 
   1   0 -22    2.46    2.02 
  -1   0  22   -1.59    1.57 
  -1   0  21    0.47    1.71 
   1   0 -21   -0.44    1.64 
   1   0 -21   -0.01    1.44 
   1   0 -20   10.55    2.79 
   1   0 -20    8.86    2.59 
  -1   0  20   11.50    3.05 
  -1   0  19    1.75    1.70 
   1   0 -19   -0.56    1.39 
   1   0 -19    0.95    1.31 
  -1   0  18   -0.17    1.38 
   1   0 -18    0.04    1.31 
   1   0 -18    1.12    1.31 
   1   0 -17   -0.19    1.22 
   1   0 -17    0.39    1.16 
  -1   0  17   -0.94    1.13 
   1   0 -16    1.26    1.21 
  -1   0  16   -0.40    1.06 
   1   0 -16    0.81    1.29 
  -1   0  15   -0.26    1.10 
   1   0 -15    0.22    0.94 
   1   0 -15   -0.19    0.88 
  -1   0  14    5.85    1.77 
   1   0 -14    5.02    1.76 
   1   0 -14    4.63    1.73 
   1   0 -13   -0.48    0.95 
  -1   0  13   -0.75    0.93 
   1   0 -13    1.94    1.27 
   1   0 -12    2.87    1.35 
   1   0 -12   -0.22    0.89 
  -1   0  12    0.61    1.13 
   1   0 -11    0.36    0.78 
   1   0 -11   -0.44    0.58 
  -1   0  11    0.69    1.05 
   1   0 -10  207.83   10.29 
   1   0 -10  232.04   10.36 
  -1   0  10  227.27   10.44 
   1   0  -9   -0.11    0.66 
   1   0  -9    0.78    0.87 
  -1   0   9   -0.65    0.72 
   1   0  -8    3.25    1.06 
  -1   0   8    1.38    0.76 
   1   0  -8    1.52    0.93 
   1   0  -7    0.23    0.59 
   1   0  -7    1.00    0.71 
  -1   0   7    1.03    0.64 
   1   0  -6    1.46    0.69 
  -1   0   6    0.16    0.66 
   1   0  -6    0.02    0.64 
   1   0  -5   -0.68    0.44 
  -1   0   5   -0.24    0.55 
   1   0  -5   -0.41    0.55 
   1   0  -5   -0.08    0.64 
  -1   0   5   -0.14    0.57 
  -1   0   5    0.13    0.51 
   1   0  -4  271.66   10.91 
   1   0  -4  269.11   10.97 
   1   0  -4  275.22   11.02 
  -1   0   4  277.54   11.01 
  -1   0   4  271.07   10.93 
  -1   0   3    0.24    0.41 
  -1   0   3    0.59    0.39 
   1   0  -3    0.02    0.42 
   1   0  -3   -0.11    0.25 
   1   0  -3   -0.24    0.32 
  -1   0   3   -0.16    0.39 
  -1   0   2    2.92    0.41 
   1   0  -2    2.83    0.49 
   1   0  -2    2.53    0.46 
  -1   0   2    3.00    0.47 
   1   0  -2    2.52    0.40 
  -1   0   2    2.60    0.49 
   1   0  -1    0.06    0.13 
   1   0  -1    0.04    0.10 
  -1   0   1    0.10    0.14 
  -1   0   1   -0.20    0.14 
  -1   0   1   -0.01    0.07 
   1   0  -1   -0.10    0.08 
  -1   0   0    0.05    0.08 
   1   0   0    0.17    0.11 
  -1   0   0    0.04    0.10 
   1   0   0    0.00    0.02 
   1   0   0    0.06    0.09 
  -1   0   0   -0.03    0.08 
   1   0   1    0.31    0.18 
   1   0   1   -0.07    0.12 
  -1   0  -1    0.00    0.13 
   1   0   1   -0.26    0.16 
  -1   0  -1    0.17    0.22 
  -1   0  -1   -0.03    0.18 
   1   0   2  441.39   16.84 
  -1   0  -2  422.07   16.91 
   1   0   2  439.50   16.99 
  -1   0  -2  435.12   16.85 
   1   0   2  452.69   16.93 
  -1   0  -2  457.48   16.99 
   1   0   3   -0.21    0.32 
   1   0   3    0.51    0.41 
  -1   0  -3    0.33    0.51 
  -1   0  -3   -0.26    0.45 
   1   0   3    0.43    0.59 
  -1   0  -3    0.27    0.41 
  -1   0  -4    0.40    0.48 
  -1   0  -4    0.26    0.55 
   1   0   4    0.05    0.62 
   1   0   4    0.59    0.58 
  -1   0  -4    0.40    0.48 
   1   0   4    0.98    0.56 
  -1   0  -5   -0.73    0.43 
   1   0   5   -0.59    0.44 
   1   0   5    0.80    0.55 
  -1   0  -5   -0.41    0.63 
   1   0   6  226.76    9.69 
  -1   0  -6  211.99    9.52 
  -1   0  -6  222.49    9.43 
  -1   0  -7   -0.77    0.45 
   1   0   7   -0.71    0.39 
  -1   0  -7   -0.97    0.57 
   1   0   8   61.53    3.88 
  -1   0  -8   63.19    3.84 
  -1   0  -8   55.17    3.59 
   1   0   9    0.18    0.68 
  -1   0  -9   -0.81    0.59 
  -1   0  -9   -0.93    0.54 
  -1   0 -10   17.96    2.43 
  -1   0 -10   13.52    2.29 
   1   0  10   11.97    2.16 
   1   0  11    0.69    0.79 
  -1   0 -11   -0.02    0.66 
  -1   0 -11   -0.14    0.68 
  -1   0 -12   -0.08    0.92 
   1   0  12    0.56    0.76 
  -1   0 -12   -1.15    0.69 
  -1   0 -13    0.01    0.96 
   1   0  13   -0.28    0.75 
  -1   0 -13   -0.79    0.72 
  -1   0 -14    1.78    1.17 
  -1   0 -14    2.72    1.34 
   1   0  14    4.77    1.75 
  -1   0 -15   -0.78    0.93 
   1   0  15   -1.24    1.01 
  -1   0 -15   -1.62    0.77 
  -1   0 -16   21.98    3.39 
   1   0  16   24.70    4.07 
  -1   0 -16   28.27    4.05 
  -1   0 -17    0.35    1.22 
   1   0  17    0.55    1.55 
  -1   0 -17   -0.73    0.89 
  -1   0 -18    8.66    2.51 
   1   0  18    8.36    2.71 
  -1   0 -18   10.59    2.80 
  -1   0 -19    0.43    1.42 
  -1   0 -19   -1.27    1.28 
   1   0  19   -0.16    1.66 
   1   0  20   49.00    6.27 
  -1   0 -20   45.96    5.85 
  -1   0 -20   40.63    5.35 
  -1   0 -21    2.29    1.87 
   1   0  21   -0.35    1.22 
  -1   0 -21    3.41    1.85 
  -1   0 -22    4.62    2.56 
   1   0  22    2.64    2.55 
  -1   0 -22    3.82    2.09 
   1   0  23    0.45    2.19 
  -1   0 -23    0.05    1.75 
  -1   0 -24   -0.70    1.80 
   1   0  24   -0.95    2.00 
   1   1 -24    4.55    2.82 
  -1   1  24    2.88    2.39 
  -1  -1  24    1.16    2.41 
   1  -1 -24   -0.88    2.10 
  -1   1  23    8.94    3.22 
   1   1 -23   -0.96    1.97 
   1  -1 -23    3.46    2.04 
  -1  -1  23    2.21    2.22 
   1   1 -22    3.15    2.23 
  -1   1  22    3.95    2.14 
   1  -1 -22   -0.03    1.66 
  -1  -1  22    2.87    2.39 
   1   1 -21   -1.78    1.04 
  -1   1  21    2.71    2.01 
  -1  -1  21    0.76    1.97 
   1  -1 -21    0.34    1.68 
   1  -1 -21    0.93    1.32 
  -1   1  20   15.00    3.41 
   1   1 -20   11.64    3.33 
   1  -1 -20    6.49    2.25 
   1  -1 -20   11.81    3.26 
  -1  -1  20   12.57    3.38 
   1   1 -19   11.73    2.60 
   1   1 -19    6.76    2.56 
  -1   1  19    5.89    2.20 
  -1  -1  19    6.30    2.65 
   1  -1 -19    7.81    2.83 
   1  -1 -19    4.40    2.03 
   1   1 -18    1.21    1.27 
   1   1 -18    1.58    1.69 
  -1   1  18   -0.29    1.49 
  -1  -1  18   -0.09    1.59 
   1  -1 -18    2.10    1.38 
   1  -1 -18    0.27    1.21 
  -1   1  17   -0.17    1.02 
   1   1 -17    1.17    1.18 
   1   1 -17    2.03    1.43 
   1  -1 -17    0.80    1.10 
   1  -1 -17    1.44    1.56 
  -1  -1  17   -0.16    1.06 
   1   1 -16    0.87    1.44 
   1   1 -16    2.39    1.30 
  -1   1  16   -0.19    1.18 
  -1  -1  16    2.76    1.54 
   1  -1 -16    0.75    1.27 
   1  -1 -16    1.90    1.26 
   1   1 -15   50.34    4.60 
  -1   1  15   40.70    4.08 
   1   1 -15   49.52    3.86 
   1  -1 -15   44.40    3.74 
  -1  -1  15   47.41    4.25 
   1  -1 -15   47.21    4.37 
  -1   1  14   18.32    3.08 
   1   1 -14   14.01    2.34 
   1   1 -14   15.83    3.02 
   1  -1 -14   16.73    2.55 
   1  -1 -14   17.73    3.12 
  -1  -1  14   13.73    2.82 
   1   1 -13   22.02    3.32 
   1   1 -13   24.48    2.94 
  -1   1  13   19.85    3.05 
   1  -1 -13   23.64    2.95 
   1  -1 -13   19.20    3.13 
  -1  -1  13   23.05    3.34 
  -1   1  12    0.91    0.95 
   1   1 -12    1.27    0.91 
   1   1 -12   -0.80    0.59 
  -1  -1  12   -0.14    0.68 
   1  -1 -12    0.04    0.90 
   1  -1 -12   -1.09    0.52 
  -1   1  11   49.29    3.88 
   1   1 -11   54.39    3.50 
   1   1 -11   54.35    4.14 
   1  -1 -11   57.33    3.63 
   1  -1 -11   49.09    4.02 
  -1  -1  11   49.39    3.94 
   1   1 -10   12.89    1.85 
   1   1 -10   11.25    2.23 
  -1   1  10    9.42    1.93 
  -1  -1  10   14.47    2.37 
   1  -1 -10   12.14    1.82 
   1  -1 -10   11.44    2.12 
   1   1  -9   25.26    2.04 
  -1   1   9   20.95    2.71 
   1   1  -9   23.13    2.93 
   1  -1  -9   25.21    2.10 
  -1  -1   9   23.92    2.33 
   1  -1  -9   25.86    3.09 
   1   1  -8  184.85    8.80 
  -1   1   8  177.96    8.51 
   1   1  -8  173.63    7.86 
   1  -1  -8  180.29    8.68 
   1  -1  -8  175.83    7.90 
  -1  -1   8  185.00    8.55 
   1   1  -7    0.99    0.99 
   1   1  -7    0.04    0.49 
  -1   1   7    0.56    0.82 
  -1   1   7   -0.29    0.54 
  -1  -1   7   -0.29    0.47 
  -1  -1   7    0.39    0.60 
   1  -1  -7    0.25    0.69 
   1  -1  -7    0.40    0.57 
  -1   1   6   82.95    3.87 
   1   1  -6   83.26    3.87 
   1   1  -6   74.83    4.46 
  -1   1   6   76.63    4.34 
  -1  -1   6   79.33    4.37 
   1  -1  -6   84.45    4.56 
   1  -1  -6   79.27    3.84 
  -1  -1   6   77.24    3.76 
   1   1  -5   27.89    2.29 
   1   1  -5   26.05    1.69 
  -1   1   5   26.27    2.12 
  -1   1   5   27.52    1.63 
  -1   1   5   28.77    1.71 
  -1  -1   5   29.47    1.70 
  -1  -1   5   28.83    2.19 
   1  -1  -5   25.07    2.18 
   1  -1  -5   26.82    1.66 
  -1   1   4  339.39   13.09 
   1   1  -4  339.52   13.15 
  -1   1   4  329.21   13.71 
  -1   1   4  335.66   13.04 
   1   1  -4  329.99   13.81 
   1  -1  -4  346.65   13.09 
  -1  -1   4  338.13   13.15 
  -1  -1   4  332.09   13.73 
   1  -1  -4  343.60   13.85 
  -1   1   3   20.89    1.68 
   1   1  -3   24.11    1.36 
  -1   1   3   20.58    1.19 
  -1   1   3   21.96    1.77 
   1   1  -3   25.41    1.84 
   1   1  -3   21.00    1.81 
  -1   1   3   22.88    1.26 
   1   1  -3   20.50    1.78 
   1  -1  -3   24.34    1.82 
  -1  -1   3   22.21    1.35 
   1  -1  -3   22.15    1.22 
  -1  -1   3   21.76    1.73 
  -1  -1   3   20.69    1.71 
   1  -1  -3   22.05    1.65 
  -1   1   2  609.78   23.18 
   1   1  -2  598.26   23.41 
  -1   1   2  595.89   22.69 
   1   1  -2  595.85   22.84 
   1   1  -2  601.22   23.17 
  -1   1   2  587.48   23.31 
  -1  -1   2  605.16   23.41 
  -1  -1   2  601.47   23.30 
  -1  -1   2  591.15   22.85 
   1  -1  -2  611.96   22.70 
   1  -1  -2  602.30   23.30 
  -1  -1   2  608.13   23.18 
  -1  -1   2  615.48   22.81 
   1  -1  -2  583.17   23.20 
   1   1  -1    1.46    0.48 
   1   1  -1    1.38    0.75 
   1   1  -1    1.29    0.52 
  -1   1   1    0.64    0.50 
  -1   1   1    1.96    0.59 
   1  -1  -1    1.22    0.52 
  -1  -1   1    2.09    0.56 
  -1  -1   1    0.94    0.72 
  -1  -1   1    1.65    0.55 
   1  -1  -1    1.36    0.70 
  -1  -1   1    1.77    0.51 
   1   1   0   -0.36    0.39 
  -1   1   0    0.06    0.61 
   1   1   0    0.26    0.33 
  -1   1   0    0.31    0.33 
   1   1   0   -0.77    0.38 
  -1   1   0    0.53    0.46 
  -1  -1   0    0.30    0.50 
   1  -1   0    0.72    0.46 
   1  -1   0   -0.73    0.33 
  -1  -1   0    0.02    0.42 
   1  -1   0    0.43    0.37 
  -1  -1   0   -0.20    0.32 
   1   1   1    6.56    0.96 
  -1   1  -1    6.41    0.53 
  -1   1  -1    8.27    1.02 
  -1   1  -1    7.52    1.21 
   1   1   1    5.89    1.01 
   1   1   1    5.88    0.42 
   1  -1   1    5.93    0.90 
  -1  -1  -1    6.23    1.06 
   1  -1   1    6.64    1.06 
  -1  -1  -1    6.99    1.04 
  -1  -1  -1    6.32    0.44 
   1  -1   1    6.20    0.53 
   1  -1   1    6.78    1.10 
  -1   1  -2  110.95    5.04 
   1   1   2  106.86    4.95 
  -1   1  -2  112.43    5.05 
  -1   1  -2  107.44    5.12 
   1   1   2  103.67    5.06 
   1  -1   2  106.52    4.99 
  -1  -1  -2  107.62    5.37 
  -1  -1  -2  112.53    5.03 
   1  -1   2  107.57    5.13 
   1  -1   2  103.22    4.99 
   1   1   3   24.46    1.90 
   1   1   3   25.45    1.19 
  -1   1  -3   24.58    1.96 
   1  -1   3   27.04    1.99 
  -1  -1  -3   25.19    1.18 
  -1  -1  -3   23.37    1.84 
  -1   1  -4   79.71    3.29 
   1   1   4   78.73    4.25 
  -1   1  -4   73.31    4.21 
   1   1   4   81.46    3.41 
   1  -1   4   78.41    4.20 
  -1  -1  -4   77.06    3.40 
  -1  -1  -4   81.59    4.24 
   1  -1   4   80.83    3.24 
   1   1   5  124.66    5.16 
  -1   1  -5  122.02    6.05 
  -1   1  -5  113.54    4.98 
   1   1   5  119.79    5.95 
   1  -1   5  120.50    5.93 
  -1  -1  -5  119.17    5.16 
   1  -1   5  122.05    4.95 
  -1  -1  -5  120.71    5.92 
  -1   1  -6   38.61    2.09 
  -1   1  -6   36.95    2.80 
   1   1   6   39.63    2.20 
   1   1   6   37.13    2.83 
  -1  -1  -6   29.15    2.57 
   1  -1   6   34.74    2.70 
  -1  -1  -6   38.80    2.22 
   1  -1   6   36.61    1.99 
   1   1   7   62.90    4.16 
   1   1   7   69.65    3.90 
  -1   1  -7   68.44    3.44 
  -1   1  -7   72.60    4.41 
   1  -1   7   67.17    4.17 
  -1  -1  -7   65.45    3.56 
   1  -1   7   67.92    3.33 
  -1  -1  -7   73.69    4.30 
  -1   1  -8  132.81    6.17 
  -1   1  -8  140.97    7.25 
   1   1   8  142.19    7.13 
   1  -1   8  128.57    6.96 
  -1  -1  -8  142.62    7.17 
  -1  -1  -8  130.98    6.33 
   1  -1   8  137.25    6.09 
  -1   1  -9   24.80    2.03 
   1   1   9   26.22    3.21 
  -1   1  -9   29.94    2.87 
  -1  -1  -9   26.30    2.22 
   1  -1   9   27.23    2.68 
  -1  -1  -9   28.31    2.73 
  -1   1 -10    8.15    1.46 
  -1   1 -10    5.38    1.64 
   1   1  10    3.78    1.50 
  -1  -1 -10    4.08    1.20 
  -1  -1 -10    5.72    1.69 
   1  -1  10    4.80    1.48 
   1   1  11   63.59    4.50 
  -1   1 -11   59.99    3.78 
  -1   1 -11   60.89    4.54 
   1  -1  11   60.96    4.51 
  -1  -1 -11   63.35    3.98 
  -1  -1 -11   56.43    4.36 
   1   1  12   17.98    2.97 
  -1   1 -12   18.94    2.40 
  -1   1 -12   19.01    3.09 
  -1  -1 -12   15.22    2.30 
  -1  -1 -12   14.98    2.67 
   1  -1  12   16.94    2.79 
  -1   1 -13   12.69    2.13 
  -1   1 -13   14.39    2.83 
   1   1  13   11.15    2.48 
  -1  -1 -13   10.08    2.34 
   1  -1  13    9.99    2.30 
  -1  -1 -13   14.54    2.32 
  -1   1 -14   17.13    2.58 
  -1   1 -14   15.76    2.96 
   1   1  14   11.87    2.73 
  -1  -1 -14   15.21    2.93 
   1  -1  14   12.16    2.65 
  -1  -1 -14   20.43    2.86 
   1   1  15   17.19    3.27 
  -1   1 -15   22.37    3.72 
  -1   1 -15   15.61    2.67 
   1  -1  15   23.17    3.75 
  -1  -1 -15   14.93    2.60 
  -1  -1 -15   17.66    3.19 
  -1   1 -16    2.50    1.44 
   1   1  16   -0.43    0.82 
  -1   1 -16    3.22    1.81 
   1  -1  16    4.14    1.81 
  -1  -1 -16    2.01    1.59 
  -1  -1 -16    1.99    1.26 
  -1   1 -17   11.22    2.42 
  -1   1 -17    7.39    2.51 
   1   1  17    6.74    2.51 
   1  -1  17    7.52    2.57 
  -1  -1 -17    5.74    2.24 
  -1  -1 -17    6.29    2.09 
  -1   1 -18    0.17    1.42 
   1   1  18   -1.10    1.32 
  -1   1 -18   -0.02    1.05 
   1  -1  18    4.80    2.40 
  -1  -1 -18    1.51    1.38 
  -1  -1 -18    1.16    1.51 
   1   1  19    3.83    2.19 
  -1   1 -19    4.85    2.46 
  -1  -1 -19    3.26    1.66 
  -1  -1 -19    0.92    1.63 
   1  -1  19    1.79    1.68 
  -1   1 -20    4.91    2.31 
   1   1  20    0.62    1.76 
  -1  -1 -20    3.09    1.75 
   1  -1  20   -0.46    1.97 
  -1  -1 -20   -0.15    1.44 
   1   1  21    1.41    2.15 
  -1   1 -21   -0.64    1.45 
   1  -1  21    2.20    2.28 
  -1  -1 -21    0.72    1.69 
   1   1  22    1.20    2.21 
  -1   1 -22    2.92    2.14 
  -1  -1 -22    0.01    1.93 
   1  -1  22    3.17    2.30 
   1   1  23    5.62    2.43 
  -1   1 -23    6.72    3.06 
  -1  -1 -23    9.87    3.29 
   1  -1  23   10.57    3.58 
  -1   2  23    0.69    1.70 
   1   2 -23    2.19    2.06 
  -1  -2  23    0.59    1.99 
   1  -2 -23   -1.25    1.96 
  -1   2  22    2.76    2.31 
   1   2 -22   -0.62    1.98 
   1  -2 -22   -0.60    1.39 
  -1  -2  22    0.60    2.24 
   1   2 -21   -0.20    2.00 
  -1   2  21    0.04    1.82 
  -1  -2  21    1.74    2.23 
   1  -2 -21    2.90    2.24 
  -1   2  20   -0.16    1.66 
   1   2 -20   -0.04    1.58 
  -1  -2  20    2.47    1.97 
   1  -2 -20    2.62    2.27 
  -1   2  19   -0.58    1.44 
   1   2 -19    2.08    1.81 
  -1  -2  19   -0.66    1.03 
   1  -2 -19    3.53    2.19 
  -1   2  18   -0.30    1.42 
   1   2 -18    1.71    1.75 
   1  -2 -18    3.71    2.02 
  -1  -2  18    0.54    1.61 
  -1   2  17    2.82    1.83 
   1   2 -17   -0.62    1.61 
   1  -2 -17    0.66    1.31 
  -1  -2  17   -2.70    0.90 
  -1   2  16    0.15    1.09 
   1   2 -16    1.05    1.72 
  -1   2  16    3.11    1.19 
  -1  -2  16    1.48    1.36 
   1  -2 -16    2.93    1.77 
   1  -2 -16    1.00    1.03 
   1   2 -15    5.17    1.68 
  -1   2  15    8.64    2.49 
   1   2 -15    2.82    1.69 
  -1   2  15    4.82    1.41 
  -1  -2  15    7.57    2.21 
   1  -2 -15    2.86    1.25 
   1  -2 -15    5.51    2.16 
  -1   2  14    0.88    0.83 
  -1   2  14    1.48    1.34 
   1   2 -14    0.19    0.74 
   1   2 -14   -0.65    0.77 
   1  -2 -14   -0.26    0.86 
   1  -2 -14    0.13    0.69 
  -1  -2  14   -1.69    0.76 
  -1   2  13   25.69    3.77 
   1   2 -13   23.28    2.15 
  -1   2  13   18.47    1.91 
   1   2 -13   29.84    4.15 
   1  -2 -13   20.78    3.45 
   1  -2 -13   17.49    2.28 
  -1  -2  13   19.38    3.16 
   1   2 -12    1.67    1.36 
  -1   2  12    5.00    1.15 
   1   2 -12    1.93    0.89 
  -1   2  12    1.64    1.35 
   1  -2 -12    2.48    0.98 
  -1  -2  12    4.03    1.47 
   1  -2 -12    3.71    1.58 
   1   2 -11    6.39    2.02 
  -1   2  11    1.83    1.15 
   1   2 -11    1.55    0.71 
  -1   2  11    2.29    0.81 
   1  -2 -11    1.69    1.37 
  -1  -2  11    1.53    1.15 
   1  -2 -11    0.99    0.74 
   1   2 -10   38.41    3.66 
   1   2 -10   38.43    2.45 
  -1   2  10   41.72    3.51 
  -1   2  10   41.07    2.47 
   1  -2 -10   38.29    2.48 
  -1  -2  10   37.21    3.35 
  -1  -2  10   36.85    2.61 
   1  -2 -10   33.99    3.47 
  -1   2   9    8.82    2.00 
   1   2  -9    7.03    1.13 
  -1   2   9    7.52    1.13 
   1   2  -9    6.00    1.75 
   1  -2  -9    5.61    1.66 
  -1  -2   9    6.87    1.07 
  -1  -2   9    4.60    1.51 
   1  -2  -9    5.27    1.02 
  -1   2   8   41.93    2.26 
   1   2  -8   38.83    2.29 
  -1   2   8   42.17    2.36 
  -1   2   8   39.59    3.37 
   1   2  -8   36.98    3.31 
  -1  -2   8   41.30    2.33 
   1  -2  -8   37.22    3.36 
  -1  -2   8   39.70    3.37 
   1   2  -7  133.31    5.78 
  -1   2   7  140.74    5.80 
  -1   2   7  139.90    7.28 
  -1   2   7  128.31    5.64 
   1   2  -7  132.69    7.15 
  -1  -2   7  134.74    5.79 
   1  -2  -7  134.24    7.24 
  -1  -2   7  130.42    7.06 
  -1   2   6  141.40    5.72 
  -1   2   6  140.79    5.78 
   1   2  -6  139.60    5.88 
  -1   2   6  133.82    7.14 
   1   2  -6  136.05    7.10 
  -1  -2   6  132.14    7.09 
  -1  -2   6  132.99    5.89 
  -1  -2   6  137.76    5.79 
   1  -2  -6  143.10    7.24 
   1   2  -5   74.71    3.57 
   1   2  -5   82.29    4.85 
  -1   2   5   73.28    3.37 
  -1   2   5   70.43    4.63 
  -1   2   5   80.60    3.45 
   1   2  -5   79.22    4.62 
   1  -2  -5   80.12    3.41 
  -1  -2   5   81.59    3.68 
   1  -2  -5   70.58    4.54 
  -1  -2   5   75.08    3.52 
  -1  -2   5   78.49    4.63 
   1   2  -4   28.69    2.43 
   1   2  -4   32.30    2.80 
  -1   2   4   27.98    1.62 
  -1   2   4   31.07    2.69 
   1  -2  -4   33.03    1.66 
  -1  -2   4   31.20    2.64 
  -1  -2   4   28.71    1.78 
  -1  -2   4   30.47    1.91 
   1  -2  -4   28.98    2.49 
  -1   2   3   79.39    5.00 
  -1   2   3   93.47    4.05 
   1   2  -3   94.53    4.85 
   1   2  -3   88.42    5.15 
   1  -2  -3   92.15    4.88 
   1  -2  -3   92.43    4.00 
  -1  -2   3   88.28    5.00 
  -1  -2   3   94.25    4.23 
  -1  -2   3   93.31    4.29 
   1   2  -2    1.59    0.62 
  -1   2   2    1.55    0.55 
   1   2  -2    1.98    1.19 
   1   2  -2    1.40    0.70 
  -1   2   2    1.25    0.94 
  -1  -2   2    1.12    0.60 
   1  -2  -2    2.15    0.55 
  -1  -2   2    0.82    0.53 
   1  -2  -2    1.51    0.83 
   1   2  -1    0.22    0.50 
   1   2  -1    0.32    0.83 
  -1   2   1    0.51    0.70 
  -1   2   1    0.59    0.51 
  -1  -2   1    1.21    0.65 
   1  -2  -1    0.22    0.61 
  -1  -2   1    0.25    0.51 
   1  -2  -1    0.67    0.49 
  -1   2   0    1.52    0.95 
  -1   2   0   -0.54    0.41 
  -1   2   0    0.15    0.50 
   1   2   0    0.30    0.84 
   1   2   0   -0.44    0.36 
  -1  -2   0    0.19    0.47 
   1  -2   0    0.17    0.50 
  -1  -2   0    1.00    0.60 
  -1   2  -1    9.56    1.41 
  -1   2  -1   10.56    1.03 
   1   2   1    9.72    0.91 
  -1   2  -1    7.15    1.56 
   1   2   1   12.77    2.03 
   1  -2   1   10.02    1.01 
  -1  -2  -1   11.00    1.56 
  -1  -2  -1    8.96    0.98 
  -1   2  -2   61.12    4.03 
  -1   2  -2   62.78    2.95 
   1   2   2   62.37    2.74 
  -1   2  -2   63.25    3.66 
   1   2   2   66.80    4.16 
  -1  -2  -2   60.83    3.66 
   1  -2   2   61.61    3.89 
  -1  -2  -2   59.04    2.67 
   1  -2   2   64.55    2.98 
   1   2   3    1.91    0.23 
  -1   2  -3    3.35    1.11 
   1   2   3    1.11    1.04 
  -1   2  -3    2.48    1.01 
  -1  -2  -3    2.71    1.06 
   1  -2   3    2.26    0.48 
   1  -2   3    2.30    0.99 
  -1  -2  -3    2.54    0.23 
   1  -2   3    2.34    0.53 
   1   2   4   51.30    3.47 
  -1   2  -4   39.56    3.04 
  -1   2  -4   41.15    3.26 
  -1  -2  -4   41.73    3.09 
   1  -2   4   39.54    1.83 
   1  -2   4   38.76    3.08 
   1  -2   4   40.93    1.89 
   1   2   5   32.32    2.88 
  -1   2  -5   33.12    2.73 
   1  -2   5   30.48    1.30 
  -1  -2  -5   31.43    2.73 
   1  -2   5   28.87    1.27 
   1  -2   5   27.98    2.57 
  -1   2  -6  130.21    6.75 
   1   2   6  121.00    4.82 
   1   2   6  116.17    4.77 
   1   2   6  124.27    6.77 
   1  -2   6  123.06    6.61 
  -1  -2  -6  119.75    6.59 
   1   2   7    2.32    0.49 
  -1   2  -7    2.76    0.39 
   1   2   7    2.17    1.06 
   1   2   7    2.11    0.47 
  -1   2  -7    1.68    1.10 
   1  -2   7    0.64    1.08 
   1  -2   7    2.70    0.39 
  -1  -2  -7    1.85    0.87 
   1   2   8    9.62    0.94 
   1   2   8   11.66    1.05 
  -1   2  -8   10.88    0.88 
   1   2   8   12.28    2.23 
  -1   2  -8   13.23    2.50 
   1  -2   8   13.50    0.88 
  -1  -2  -8   10.34    1.00 
   1  -2   8   15.22    2.50 
  -1  -2  -8   14.76    2.48 
   1   2   9    1.55    1.25 
   1   2   9    0.32    0.49 
  -1   2  -9   -0.66    0.93 
   1   2   9    0.29    0.50 
  -1   2  -9    0.87    0.45 
   1  -2   9    0.44    0.42 
  -1  -2  -9    0.50    1.06 
   1  -2   9   -1.08    0.80 
  -1  -2  -9    0.09    0.49 
   1   2  10   26.33    3.54 
  -1   2 -10   20.10    3.15 
  -1   2 -10   18.58    1.46 
   1   2  10   19.71    1.57 
   1  -2  10   18.74    2.93 
  -1  -2 -10   20.42    1.70 
  -1  -2 -10   12.43    2.57 
   1  -2  10   17.67    1.37 
  -1   2 -11    3.70    1.69 
  -1   2 -11    9.13    1.33 
   1   2  11    1.05    1.13 
  -1  -2 -11    9.10    1.44 
  -1  -2 -11    5.76    1.93 
   1  -2  11    6.38    1.89 
  -1   2 -12   34.93    4.52 
   1   2  12   37.74    4.56 
  -1   2 -12   31.75    2.36 
  -1  -2 -12   26.04    3.79 
   1  -2  12   31.44    4.20 
  -1  -2 -12   38.81    2.71 
  -1   2 -13    1.12    0.83 
  -1   2 -13    1.25    1.52 
   1   2  13    2.31    1.59 
  -1  -2 -13    1.18    1.37 
  -1  -2 -13   -0.38    0.70 
   1  -2  13    1.12    1.26 
   1   2  14    6.94    2.09 
  -1   2 -14    1.88    1.66 
  -1  -2 -14    2.98    1.96 
  -1  -2 -14    4.49    1.38 
   1  -2  14    3.83    1.88 
  -1   2 -15    2.00    1.69 
   1   2  15   -0.43    1.22 
  -1  -2 -15    0.84    1.02 
   1  -2  15    3.54    1.85 
  -1  -2 -15    0.02    1.05 
  -1   2 -16   -0.59    1.41 
   1   2  16   -1.55    1.02 
  -1  -2 -16   -0.94    1.38 
   1  -2  16    0.44    1.27 
   1   2  17    1.28    1.32 
  -1   2 -17    4.14    2.06 
   1  -2  17    4.34    1.97 
  -1  -2 -17   -0.72    1.50 
  -1   2 -18    4.99    2.57 
   1   2  18    5.33    2.53 
  -1  -2 -18   10.64    3.25 
   1  -2  18   10.38    2.90 
  -1   2 -19    1.28    1.99 
   1   2  19   -0.57    1.49 
  -1  -2 -19   -0.58    1.43 
   1  -2  19    1.85    1.86 
  -1   2 -20   -1.51    1.16 
   1   2  20    0.45    1.37 
   1  -2  20    2.13    1.78 
  -1  -2 -20    3.62    1.93 
  -1   2 -21    1.44    2.37 
   1   2  21    2.67    2.32 
  -1  -2 -21    2.81    2.32 
   1  -2  21    0.22    1.64 
  -1   2 -22    1.78    2.10 
   1   2  22    2.62    2.34 
  -1  -2 -22    1.70    2.28 
   1  -2  22    0.77    2.12 
  -1  -2 -23    2.83    2.72 
  -1   3  22    0.63    1.93 
   1   3 -22    0.81    2.17 
  -1  -3  22    1.73    2.57 
   1  -3 -22   -1.83    1.74 
  -1   3  21    4.62    2.59 
   1   3 -21    2.09    2.44 
   1  -3 -21    8.98    3.34 
  -1  -3  21    2.85    2.48 
   1   3 -20    0.38    2.03 
  -1   3  20    0.73    1.83 
   1  -3 -20    2.47    2.20 
  -1  -3  20    0.79    1.40 
  -1   3  19    8.66    3.08 
   1   3 -19   12.79    3.71 
  -1  -3  19   10.81    3.34 
   1  -3 -19    6.77    2.55 
   1   3 -18   -0.91    1.58 
  -1   3  18    0.82    1.82 
  -1  -3  18    2.84    1.94 
   1  -3 -18   -1.52    0.85 
  -1   3  17    1.20    1.66 
   1   3 -17    0.73    1.34 
  -1  -3  17    0.47    1.97 
   1  -3 -17   -0.32    1.67 
  -1   3  16    3.22    1.90 
   1   3 -16   -1.09    1.03 
   1  -3 -16   -0.09    1.39 
  -1  -3  16    1.58    1.40 
   1   3 -15   12.80    3.02 
  -1   3  15   11.51    3.14 
   1  -3 -15   12.08    3.08 
  -1  -3  15   12.20    3.04 
  -1   3  14    2.13    1.71 
   1   3 -14   -0.84    1.21 
  -1  -3  14   -0.36    1.22 
   1  -3 -14    0.43    1.44 
   1   3 -13   36.57    5.00 
  -1   3  13   31.30    4.54 
   1  -3 -13   19.05    3.77 
  -1  -3  13   28.24    4.25 
  -1   3  12   10.26    2.72 
   1   3 -12    7.84    2.44 
   1  -3 -12   10.60    2.76 
  -1  -3  12    3.17    1.55 
  -1   3  11   39.99    4.94 
   1   3 -11   46.47    4.44 
  -1  -3  11   41.47    4.04 
   1  -3 -11   43.90    4.24 
  -1   3  10    1.06    1.15 
   1   3 -10   -0.37    1.19 
  -1  -3  10    0.57    1.19 
   1  -3 -10    1.20    1.08 
  -1   3   9   25.67    1.44 
  -1   3   9   24.13    3.64 
   1   3  -9   22.47    3.48 
  -1  -3   9   26.43    3.66 
   1  -3  -9   30.41    4.06 
  -1  -3   9   25.01    1.53 
   1   3  -8   -1.04    0.78 
  -1   3   8   -0.94    0.54 
  -1   3   8   -0.03    0.27 
  -1   3   8    0.18    0.31 
  -1  -3   8    1.40    0.64 
  -1  -3   8    0.67    0.44 
  -1  -3   8   -0.28    0.66 
   1  -3  -8    1.72    1.25 
  -1   3   7    4.95    0.68 
   1   3  -7    6.78    2.04 
  -1   3   7    5.04    1.73 
   1   3  -7    5.79    1.77 
  -1   3   7    6.30    0.64 
  -1  -3   7    6.62    1.07 
  -1  -3   7    6.25    0.91 
  -1  -3   7    4.14    1.71 
   1  -3  -7    3.18    1.51 
  -1   3   6   -0.37    0.26 
  -1   3   6    0.15    1.15 
  -1   3   6    0.56    0.39 
   1   3  -6   -0.18    0.60 
   1   3  -6   -0.88    0.78 
  -1  -3   6    0.03    0.41 
   1  -3  -6    1.11    1.00 
  -1  -3   6   -0.06    0.53 
  -1  -3   6    0.50    0.91 
   1   3  -5   11.57    2.12 
  -1   3   5    7.27    2.03 
   1   3  -5   11.14    2.42 
  -1   3   5   10.91    1.00 
  -1  -3   5   11.36    1.37 
  -1  -3   5   10.55    2.22 
   1  -3  -5   11.12    2.26 
   1  -3  -5   10.95    0.96 
  -1   3   4   26.26    1.77 
   1   3  -4   28.30    3.68 
  -1   3   4   29.27    2.98 
   1   3  -4   26.92    2.61 
   1  -3  -4   25.75    2.67 
  -1  -3   4   28.99    2.03 
  -1  -3   4   28.34    2.85 
   1  -3  -4   26.37    1.69 
   1   3  -3   16.42    2.77 
  -1   3   3   19.84    3.00 
  -1   3   3   14.02    1.38 
   1   3  -3   16.97    2.31 
   1  -3  -3   21.49    1.49 
  -1  -3   3   19.17    2.87 
   1  -3  -3   17.72    2.48 
  -1  -3   3   16.53    1.61 
   1   3  -2    0.27    0.78 
   1   3  -2    0.94    0.84 
  -1   3   2    0.39    0.50 
  -1   3   2    0.13    0.74 
   1  -3  -2   -0.51    0.58 
  -1  -3   2    1.01    0.72 
   1   3  -1   12.24    1.79 
  -1   3   1   13.50    2.43 
  -1   3   1   15.08    1.82 
   1   3  -1   13.03    2.51 
  -1  -3   1   11.68    1.75 
   1  -3  -1   12.15    1.85 
  -1   3   0    4.78    1.61 
   1   3   0    8.97    2.02 
  -1   3   0    4.86    1.22 
   1   3   0    7.85    1.24 
  -1  -3   0    7.22    1.50 
   1  -3   0    9.45    1.56 
  -1   3  -1   37.71    2.89 
  -1   3  -1   42.45    3.68 
   1   3   1   43.16    2.54 
   1   3   1   39.04    3.62 
  -1  -3  -1   39.75    3.10 
   1  -3   1   42.40    2.75 
   1   3   2   20.83    3.15 
   1   3   2   22.00    1.51 
  -1   3  -2   20.58    2.52 
  -1   3  -2   17.46    2.90 
  -1  -3  -2   19.62    2.60 
  -1  -3  -2   17.88    1.35 
   1  -3   2   17.51    1.60 
   1  -3   2   18.66    2.75 
   1   3   3  103.17    6.60 
  -1   3  -3  110.39    5.09 
   1   3   3  109.48    4.70 
  -1   3  -3  105.65    6.67 
  -1   3  -3  105.87    6.10 
   1  -3   3  109.38    5.11 
  -1  -3  -3  114.40    4.66 
   1  -3   3  114.14    6.58 
   1  -3   3  117.90    5.25 
  -1  -3  -3  114.38    6.29 
  -1   3  -4    4.36    1.47 
   1   3   4    8.42    2.02 
  -1   3  -4   11.77    2.45 
   1  -3   4    9.79    1.21 
   1  -3   4    7.77    1.02 
  -1  -3  -4    8.72    1.99 
   1  -3   4    7.40    1.88 
   1   3   5    7.81    2.00 
  -1   3  -5    5.52    1.75 
  -1   3  -5    4.34    1.46 
   1  -3   5    5.09    0.74 
   1  -3   5    3.65    0.64 
   1  -3   5    4.72    1.56 
  -1  -3  -5    2.71    1.22 
  -1   3  -6    6.95    1.83 
   1   3   6    9.79    2.40 
   1  -3   6    7.37    0.53 
   1  -3   6    7.54    0.59 
   1  -3   6    8.07    2.07 
  -1  -3  -6    6.69    1.82 
   1   3   7    0.74    1.21 
  -1   3  -7    1.03    0.99 
   1  -3   7    1.86    1.26 
  -1  -3  -7    2.05    1.30 
   1   3   8   -0.54    0.96 
  -1   3  -8   -0.86    0.96 
   1  -3   8   -0.52    0.91 
  -1  -3  -8    0.29    0.99 
   1   3   9   45.93    4.26 
  -1   3  -9   42.79    4.14 
  -1  -3  -9   41.73    4.13 
   1  -3   9   47.50    4.16 
  -1   3 -10   21.50    3.50 
   1   3  10   19.28    3.42 
   1  -3  10   19.13    3.35 
  -1  -3 -10   18.37    3.33 
  -1   3 -11    4.51    1.93 
   1   3  11    1.96    1.46 
  -1  -3 -11    3.52    1.75 
   1  -3  11    3.81    1.55 
   1   3  12    1.02    1.63 
  -1   3 -12   -0.38    0.97 
  -1  -3 -12    1.99    1.67 
   1  -3  12    0.36    0.98 
  -1   3 -13   72.42    5.93 
   1   3  13   57.42    5.42 
  -1  -3 -13   60.96    5.56 
   1  -3  13   55.08    5.08 
  -1   3 -14   -2.81    0.99 
   1   3  14   -1.68    0.63 
   1  -3  14   -0.03    1.24 
  -1  -3 -14    0.52    1.44 
   1   3  15    1.04    1.24 
  -1   3 -15    5.68    2.29 
  -1  -3 -15    5.69    2.49 
   1  -3  15    5.53    2.24 
   1   3  16    0.11    1.63 
  -1   3 -16   -2.19    1.28 
  -1  -3 -16    2.98    2.03 
   1  -3  16    0.57    1.43 
  -1   3 -17   -1.10    1.68 
   1   3  17    2.16    1.80 
  -1  -3 -17    1.02    1.88 
   1  -3  17    2.52    2.08 
  -1   3 -18   -1.90    0.88 
   1   3  18   -1.38    1.34 
  -1  -3 -18   -1.91    1.48 
   1  -3  18   -0.28    1.55 
   1   3  19   27.74    4.90 
  -1   3 -19   24.68    5.02 
   1  -3  19   25.20    4.70 
  -1  -3 -19   15.43    4.03 
   1   3  20    0.60    2.07 
  -1   3 -20    1.56    2.35 
   1  -3  20   -0.03    1.82 
  -1  -3 -20    0.55    2.05 
  -1   3 -21    2.52    2.12 
   1   3  21    1.95    2.48 
   1  -3  21   -0.50    2.41 
  -1  -3 -21    6.91    3.31 
  -1   4  19    6.81    3.11 
   1   4 -19    8.53    3.50 
  -1  -4  19    6.67    3.20 
   1  -4 -19    1.03    2.35 
   1   4 -18   -2.24    1.95 
  -1   4  18    4.00    2.17 
   1  -4 -18   -0.15    1.36 
  -1  -4  18    2.25    1.96 
   1   4 -17    0.08    1.24 
  -1   4  17   -1.24    1.68 
   1  -4 -17   -1.15    1.91 
  -1  -4  17    4.89    2.37 
   1   4 -16    2.17    1.80 
  -1   4  16    5.53    2.72 
   1  -4 -16   10.41    3.40 
  -1  -4  16    8.30    2.79 
  -1   4  15   -2.26    1.37 
   1   4 -15    1.74    1.71 
  -1  -4  15   -1.11    0.79 
   1  -4 -15   -0.02    1.86 
  -1   4  14    1.85    1.75 
   1   4 -14    5.01    2.30 
  -1  -4  14    5.27    2.54 
   1  -4 -14    3.89    2.34 
   1   4 -13    2.72    1.93 
  -1   4  13   -0.01    1.53 
   1  -4 -13   -0.36    1.36 
  -1  -4  13    0.50    1.60 
   1   4 -12    4.96    2.42 
  -1   4  12    4.12    2.18 
  -1  -4  12    8.45    2.70 
   1  -4 -12    3.97    2.11 
   1   4 -11    0.29    1.41 
  -1   4  11    1.91    1.46 
   1  -4 -11   -1.52    1.23 
  -1  -4  11    1.66    1.70 
   1   4 -10    1.86    1.46 
  -1   4  10    0.55    1.57 
   1  -4 -10   -0.95    1.19 
  -1  -4  10   -1.47    1.13 
  -1   4   9   24.07    4.03 
   1   4  -9   18.96    3.42 
  -1  -4   9   24.39    3.92 
   1  -4  -9   16.57    3.34 
   1   4  -8   -0.10    1.16 
  -1   4   8    1.06    1.17 
   1  -4  -8   -0.91    0.90 
  -1  -4   8    0.77    1.23 
  -1   4   7    1.26    1.48 
   1   4  -7    0.13    1.00 
   1   4  -7   -1.26    0.97 
  -1  -4   7   -0.16    0.86 
   1  -4  -7    0.51    1.21 
   1   4  -6    1.88    1.55 
   1   4  -6    0.54    1.18 
  -1   4   6    1.50    1.55 
  -1  -4   6    4.15    1.83 
   1  -4  -6    2.31    1.54 
   1   4  -5    5.20    2.01 
   1   4  -5    1.50    1.20 
  -1   4   5    5.57    2.03 
  -1  -4   5    1.45    1.41 
  -1  -4   5    2.85    0.88 
   1  -4  -5    3.01    1.61 
   1   4  -4    0.00    0.97 
   1   4  -4    0.39    0.95 
  -1   4   4    0.68    1.07 
   1  -4  -4   -0.28    0.95 
  -1  -4   4    0.56    0.65 
  -1  -4   4    1.51    1.17 
  -1   4   3   12.95    1.74 
   1   4  -3   16.87    2.50 
   1   4  -3   21.68    3.58 
  -1   4   3   16.19    3.27 
  -1  -4   3   18.43    2.26 
  -1  -4   3   16.39    2.98 
   1  -4  -3   17.91    2.91 
  -1   4   2   -0.32    0.60 
  -1   4   2    0.47    1.30 
   1   4  -2    0.66    1.01 
   1   4  -2    1.34    1.45 
   1  -4  -2   -0.40    0.74 
  -1  -4   2    0.00    0.64 
   1   4  -1   43.62    5.24 
   1   4  -1   35.38    2.91 
  -1   4   1   37.62    2.86 
  -1   4   1   35.77    4.89 
   1  -4  -1   39.56    3.32 
  -1  -4   1   37.39    3.04 
  -1   4   0    2.18    1.68 
   1   4   0    0.41    0.76 
  -1   4   0   -0.16    0.79 
   1   4   0    2.80    1.64 
  -1  -4   0    2.43    1.03 
   1  -4   0    0.03    0.89 
  -1   4  -1   17.31    3.32 
   1   4   1   10.35    1.66 
  -1   4  -1   14.73    2.33 
   1   4   1   12.93    2.83 
   1  -4   1   17.06    3.06 
   1  -4   1   13.03    2.07 
  -1  -4  -1   15.49    2.49 
  -1   4  -2    2.35    1.29 
  -1   4  -2    4.78    1.99 
   1   4   2    3.00    0.86 
   1   4   2    3.76    1.81 
   1  -4   2    1.62    1.23 
   1  -4   2    4.79    1.28 
  -1  -4  -2    2.09    1.33 
  -1   4  -3   -0.07    1.28 
   1   4   3    0.68    0.90 
  -1   4  -3    1.34    1.11 
   1  -4   3    0.30    1.11 
   1  -4   3    0.92    0.75 
  -1  -4  -3    0.41    1.03 
   1   4   4    6.30    2.08 
  -1   4  -4    4.56    1.66 
  -1   4  -4    5.79    2.17 
   1  -4   4    7.15    2.27 
  -1  -4  -4    6.75    1.88 
  -1   4  -5    1.88    1.38 
   1   4   5    5.52    2.07 
   1  -4   5    4.83    1.73 
  -1  -4  -5    5.86    1.96 
  -1   4  -6   14.95    2.81 
   1   4   6   11.85    2.86 
  -1   4  -6   16.53    3.52 
   1  -4   6   11.52    2.72 
  -1  -4  -6   14.23    2.89 
   1   4   7    6.65    2.35 
  -1   4  -7    5.51    1.80 
  -1  -4  -7    5.91    2.03 
   1  -4   7    5.69    1.96 
   1   4   8   25.70    4.32 
  -1   4  -8   22.45    3.62 
  -1  -4  -8   24.03    3.97 
   1  -4   8   25.81    4.13 
   1   4   9    0.54    1.41 
  -1   4  -9    1.73    1.63 
  -1  -4  -9    0.47    1.56 
   1  -4   9    2.55    1.86 
  -1   4 -10   20.85    3.79 
   1   4  10   16.57    3.61 
  -1  -4 -10   18.97    3.78 
   1  -4  10   12.40    2.93 
  -1   4 -11    1.04    1.60 
   1   4  11    1.88    1.87 
  -1  -4 -11    1.78    1.48 
   1  -4  11    0.92    1.29 
  -1   4 -12    2.67    1.74 
   1   4  12    0.01    1.01 
  -1  -4 -12   -1.25    1.12 
   1  -4  12   -2.14    1.10 
  -1   4 -13    0.29    1.29 
   1   4  13    0.35    1.62 
   1  -4  13    4.38    2.30 
  -1  -4 -13    0.48    1.74 
  -1   4 -14   11.27    3.39 
   1   4  14    8.71    2.94 
   1  -4  14   23.33    4.26 
  -1  -4 -14    9.60    3.09 
   1   4  15    3.45    2.10 
  -1   4 -15    6.54    2.81 
  -1  -4 -15    3.80    2.52 
   1  -4  15    1.62    1.82 
   1   4  16    3.50    2.29 
  -1   4 -16    0.26    1.46 
  -1  -4 -16    1.99    2.02 
   1  -4  16    0.53    1.96 
   1   4  17   -0.03    2.16 
  -1   4 -17    3.52    2.38 
  -1  -4 -17   -0.74    1.89 
   1  -4  17    2.51    1.80 
  -1   4 -18   -0.11    1.72 
   1   4  18    0.48    2.31 
   1  -4  18    1.69    2.24 
  -1  -4 -18   -1.48    1.91 
  -1   4 -19    6.40    3.89 
   1   4  19    2.50    2.51 
  -1  -4 -19   -0.80    2.39 
   1  -4  19   -1.73    1.81 
  -1   5  16   -1.84    1.78 
   1   5 -16    5.93    2.97 
   1  -5 -16    0.05    2.16 
  -1  -5  16    1.85    2.27 
   1   5 -15    4.50    2.74 
  -1   5  15    4.74    2.60 
   1  -5 -15   -1.28    1.92 
  -1  -5  15    0.37    1.94 
  -1   5  14   14.18    3.88 
   1  -5 -14   12.73    3.74 
  -1  -5  14   12.05    3.57 
  -1   5  13    3.10    2.34 
   1   5 -13    0.98    2.05 
  -1  -5  13   -2.01    1.44 
   1  -5 -13   -0.25    1.99 
   1   5 -12    0.53    1.75 
  -1   5  12    4.91    2.55 
   1  -5 -12   -1.04    1.57 
  -1  -5  12    1.94    1.62 
   1   5 -11    1.13    1.72 
  -1   5  11    3.83    2.55 
  -1  -5  11    4.81    2.45 
   1  -5 -11    3.84    2.40 
   1   5 -10    1.01    1.63 
  -1   5  10    2.45    1.78 
   1  -5 -10    0.33    1.83 
  -1  -5  10    1.90    1.87 
  -1   5   9    0.37    1.82 
   1   5  -9   -0.25    1.33 
  -1  -5   9   -1.06    1.36 
   1  -5  -9   -1.55    1.22 
  -1   5   8   13.58    3.55 
   1   5  -8   12.81    2.90 
   1   5  -8   11.51    3.45 
  -1  -5   8   15.41    3.65 
   1  -5  -8   20.54    3.88 
   1   5  -7    5.22    2.48 
  -1   5   7    3.04    2.08 
   1   5  -7    4.22    1.73 
   1  -5  -7    1.35    1.54 
  -1  -5   7    3.19    1.99 
   1   5  -6    2.91    1.67 
  -1   5   6    4.78    2.52 
   1   5  -6    4.54    2.53 
  -1  -5   6    3.53    2.14 
   1  -5  -6    0.35    1.16 
   1   5  -5    9.04    3.03 
  -1   5   5   -1.95    1.32 
   1   5  -5    1.60    1.42 
  -1  -5   5    0.51    1.42 
   1  -5  -5    0.45    1.55 
   1   5  -4    1.91    1.46 
  -1   5   4    0.36    1.68 
   1   5  -4    3.39    2.21 
  -1  -5   4    2.91    1.91 
   1  -5  -4    5.05    1.88 
   1   5  -3    0.58    1.81 
  -1   5   3   -0.56    1.06 
   1  -5  -3    0.13    1.21 
  -1  -5   3    0.15    1.30 
   1   5  -2    3.81    2.19 
  -1   5   2   13.66    3.35 
   1  -5  -2    4.60    1.81 
  -1  -5   2    8.89    2.76 
   1   5  -1   -0.24    1.14 
  -1   5   1    2.09    1.94 
   1  -5  -1    0.09    0.92 
   1   5   0    2.35    2.04 
  -1   5   0    1.04    1.85 
  -1  -5   0    0.09    1.03 
   1  -5   0   -0.84    0.80 
   1   5   1    1.68    1.93 
  -1   5  -1    1.61    1.94 
   1  -5   1   -0.65    0.80 
  -1  -5  -1   -1.18    0.99 
  -1   5  -2   44.55    3.94 
   1   5   2   29.44    4.92 
  -1   5  -2   31.16    5.05 
  -1  -5  -2   36.95    3.81 
   1  -5   2   45.79    5.63 
  -1   5  -3   17.18    3.73 
   1   5   3    9.34    3.13 
  -1   5  -3   10.88    2.47 
  -1  -5  -3   16.97    3.32 
   1  -5   3   11.42    2.84 
  -1   5  -4    0.72    1.27 
   1   5   4   10.66    3.05 
  -1   5  -4    3.83    1.60 
   1  -5   4    2.03    1.38 
  -1  -5  -4    4.37    1.95 
  -1   5  -5    3.92    1.80 
   1   5   5    2.36    2.07 
  -1   5  -5    4.14    2.09 
   1  -5   5    3.88    1.82 
  -1  -5  -5    4.32    2.05 
   1   5   6    2.08    1.76 
  -1   5  -6    2.60    1.71 
  -1   5  -6    1.46    1.69 
   1  -5   6    2.44    1.63 
  -1  -5  -6    1.20    1.42 
   1   5   7   16.83    4.05 
  -1   5  -7   15.53    3.68 
  -1   5  -7   14.25    3.10 
  -1  -5  -7   15.58    3.43 
   1  -5   7   16.14    3.51 
   1   5   8    1.91    2.12 
  -1   5  -8    4.85    2.20 
   1  -5   8    8.24    2.58 
  -1  -5  -8    6.24    2.39 
  -1   5  -9    0.72    1.63 
   1   5   9    2.12    2.10 
   1  -5   9    2.79    1.81 
  -1  -5  -9    1.57    1.72 
   1   5  10   -0.38    1.78 
  -1   5 -10   -1.03    1.43 
  -1  -5 -10    0.70    1.46 
   1  -5  10   -0.09    1.69 
   1   5  11    1.79    2.06 
  -1   5 -11    0.57    1.91 
  -1  -5 -11    2.68    2.34 
   1  -5  11    1.16    1.92 
   1   5  12   -0.35    2.02 
  -1   5 -12    2.17    2.02 
   1  -5  12   -0.43    1.72 
  -1  -5 -12    1.34    1.97 
  -1   5 -13   -0.33    1.72 
   1   5  13    1.18    2.20 
  -1  -5 -13    0.70    2.22 
   1  -5  13    1.43    2.14 
   1   5  14   -2.57    1.76 
  -1   5 -14   -0.71    1.75 
  -1  -5 -14    0.35    1.57 
   1  -5  14    0.39    1.81 
   1   5  15    4.24    2.68 
  -1   5 -15    1.96    2.43 
   1  -5  15    3.48    2.08 
  -1  -5 -15    1.02    2.38 
  -1   6  10    8.80    3.49 
  -1  -6  10    6.83    2.91 
   1  -6 -10    3.03    2.82 
  -1   6   9    3.30    2.30 
  -1  -6   9   -0.25    2.08 
   1  -6  -9    2.03    2.43 
  -1   6   8    3.35    2.34 
   1  -6  -8   -1.87    1.75 
  -1  -6   8   -0.07    1.98 
   1   6  -7    0.02    2.23 
  -1   6   7    4.24    2.81 
   1  -6  -7    3.31    2.25 
  -1  -6   7    0.57    1.81 
  -1   6   6    0.30    2.25 
   1   6  -6    0.91    2.22 
  -1  -6   6    0.97    1.21 
  -1   6   5   -1.92    1.36 
   1   6  -5    0.43    2.37 
  -1  -6   5    0.69    2.07 
   1   6  -4    0.86    2.12 
  -1   6   4    0.72    2.27 
  -1  -6   4    2.32    2.05 
  -1   6   3    5.98    3.14 
   1   6  -3    6.50    3.25 
  -1  -6   3   10.75    3.35 
  -1   6   2   -0.21    2.27 
   1   6  -2    2.66    2.46 
  -1  -6   2    0.67    1.78 
   1   6  -1   -0.22    1.54 
  -1   6   1    1.39    2.30 
   1  -6  -1    2.58    2.19 
  -1  -6   1    5.77    2.52 
   1   6   0   -0.21    2.28 
  -1   6   0    1.02    2.60 
   1  -6   0    3.84    2.28 
  -1  -6   0   -2.04    1.53 
   1   6   1    1.08    2.29 
  -1   6  -1    3.84    2.73 
   1  -6   1   -0.38    1.65 
   1   6   2   13.08    4.02 
  -1   6  -2    1.36    2.59 
   1  -6   2    4.19    2.35 
   1   6   3   -1.63    1.83 
  -1   6  -3    1.78    2.30 
   1  -6   3    2.49    2.30 
  -1   6  -4    0.24    1.67 
   1   6   4    0.82    1.94 
   1  -6   4    0.17    1.46 
   1   6   5   -0.45    2.04 
  -1   6  -5   -0.34    2.26 
  -1  -6  -5    2.59    1.89 
   1  -6   5   -0.99    1.87 
   1   6   6    0.90    1.81 
  -1   6  -6    1.75    1.94 
   1  -6   6    0.42    1.41 
  -1  -6  -6    1.62    1.80 
   1   6   7    2.93    2.68 
   1  -6   7    0.79    2.02 
  -1  -6  -7    1.89    1.99 
   1   6   8   -1.06    2.23 
  -1  -6  -8    0.21    1.96 
   1  -6   8   -2.67    1.72 
   1   6   9    6.81    3.23 
  -1  -6  -9   -2.50    1.97 
   1  -6   9   -0.81    1.72 
  -1   6 -10    3.99    2.26 
   1   6  10    1.55    1.87 
  -1  -6 -10   -3.55    1.63 
   2   0 -25    0.13    1.96 
  -2   0  25    0.78    2.24 
   2   0 -24   -0.48    1.81 
  -2   0  24    2.53    2.13 
   2   0 -23    0.56    1.91 
   2   0 -23   -0.27    1.63 
  -2   0  23   -0.98    1.78 
  -2   0  22   10.66    3.19 
   2   0 -22    8.23    2.45 
   2   0 -22    7.36    2.70 
   2   0 -21   -0.60    1.23 
   2   0 -21   -0.05    1.25 
  -2   0  21    1.49    2.02 
   2   0 -20    1.95    1.65 
  -2   0  20    1.36    1.75 
   2   0 -20    6.68    2.25 
   2   0 -19   -0.68    1.08 
  -2   0  19    2.12    1.74 
   2   0 -19    0.46    1.33 
  -2   0  18   13.48    3.14 
   2   0 -18   23.61    3.79 
   2   0 -18   19.30    3.48 
  -2   0  17    0.97    1.05 
   2   0 -17   -0.51    1.11 
   2   0 -17    1.48    1.38 
  -2   0  16   -0.19    1.25 
   2   0 -16    0.47    1.13 
   2   0 -16    0.50    1.26 
  -2   0  15    1.06    1.32 
   2   0 -15   -0.26    0.99 
   2   0 -15    0.57    1.04 
   2   0 -14    1.23    1.15 
   2   0 -14    0.32    0.74 
  -2   0  14    0.93    1.24 
   2   0 -13   -0.37    0.72 
  -2   0  13    0.65    1.07 
   2   0 -13    0.15    0.85 
  -2   0  12  119.38    6.91 
   2   0 -12  127.01    7.05 
   2   0 -12  133.05    7.16 
  -2   0  11   -0.21    0.63 
   2   0 -11    0.10    0.84 
   2   0 -11    0.76    0.95 
   2   0 -10  142.74    7.28 
   2   0 -10  140.68    7.29 
  -2   0  10  143.85    7.24 
   2   0  -9    1.40    0.92 
  -2   0   9   -0.61    0.70 
   2   0  -9    0.27    0.74 
   2   0  -8  158.22    7.53 
  -2   0   8  162.33    7.45 
   2   0  -8  155.75    7.54 
   2   0  -7   -0.55    0.45 
   2   0  -7   -0.21    0.68 
  -2   0   7   -0.38    0.40 
  -2   0   6  293.47   12.17 
   2   0  -6  299.49   12.37 
   2   0  -6  300.61   12.38 
   2   0  -5   -0.20    0.44 
  -2   0   5    0.14    0.50 
  -2   0   5    1.18    0.68 
   2   0  -5    0.07    0.52 
   2   0  -5   -0.03    0.56 
  -2   0   5   -0.13    0.60 
   2   0  -4    2.38    0.73 
  -2   0   4    1.30    0.64 
   2   0  -4    1.99    0.57 
   2   0  -4    0.59    0.58 
  -2   0   4    1.77    0.63 
  -2   0   4    1.32    0.56 
  -2   0   3    0.23    0.45 
   2   0  -3    0.07    0.30 
   2   0  -3   -0.16    0.43 
   2   0  -3   -0.34    0.42 
  -2   0   3    0.10    0.32 
  -2   0   3    0.18    0.44 
   2   0  -2   15.85    1.09 
  -2   0   2   16.25    0.79 
   2   0  -2   13.44    0.96 
  -2   0   2   14.51    1.07 
  -2   0   2   15.91    0.99 
  -2   0   2   15.11    1.03 
   2   0  -2   16.18    0.78 
   2   0  -2   16.62    1.03 
   2   0  -1    0.19    0.19 
   2   0  -1    0.07    0.19 
  -2   0   1   -0.12    0.20 
   2   0   0  295.09   11.26 
   2   0   0  300.50   11.41 
  -2   0   0  287.61   11.39 
   2   0   0  299.59   11.36 
  -2   0   0  294.79   11.35 
  -2   0   0  297.62   11.26 
   2   0   1    0.05    0.29 
  -2   0  -1   -0.31    0.20 
  -2   0  -1    0.25    0.30 
  -2   0  -1   -0.56    0.19 
  -2   0  -1   -0.16    0.30 
   2   0   1   -0.13    0.28 
   2   0   1    0.15    0.30 
  -2   0  -2   48.52    2.46 
   2   0   2   47.79    2.42 
   2   0   2   53.18    2.42 
   2   0   2   48.71    2.53 
  -2   0  -2   51.47    2.40 
  -2   0  -2   47.85    2.47 
   2   0   3    1.17    0.68 
  -2   0  -3   -0.07    0.49 
  -2   0  -3    0.63    0.47 
   2   0   3   -0.39    0.39 
  -2   0  -3   -0.19    0.38 
   2   0   3    1.12    0.60 
  -2   0  -4  250.02   10.39 
   2   0   4  256.89   10.67 
   2   0   4  262.70   10.39 
  -2   0  -4  245.37   10.52 
   2   0   4  264.54   10.57 
  -2   0  -5   -0.06    0.49 
  -2   0  -5   -0.52    0.54 
   2   0   5    1.25    0.84 
   2   0   6  361.01   15.61 
  -2   0  -6  379.92   15.52 
  -2   0  -6  390.64   15.33 
  -2   0  -7    0.43    0.79 
   2   0   7    0.39    0.65 
  -2   0  -7    1.16    0.73 
   2   0   8   37.68    3.00 
  -2   0  -8   38.93    2.80 
  -2   0  -8   39.32    2.97 
   2   0   9   -0.16    0.57 
  -2   0  -9   -0.93    0.56 
  -2   0  -9   -1.11    0.35 
  -2   0 -10   21.77    2.84 
   2   0  10   23.30    3.14 
  -2   0 -10   21.52    2.21 
  -2   0 -11    0.54    0.89 
  -2   0 -11   -0.32    0.74 
   2   0  11   -1.28    0.86 
  -2   0 -12   89.08    5.49 
  -2   0 -12   84.68    5.59 
   2   0  12   89.98    5.91 
  -2   0 -13   -0.84    0.82 
  -2   0 -13    1.03    1.19 
   2   0  13   -0.72    0.56 
  -2   0 -14    9.45    2.36 
   2   0  14   10.01    2.45 
  -2   0 -14   12.37    2.46 
   2   0  15    0.88    1.04 
  -2   0 -15    3.63    1.67 
  -2   0 -15    0.18    0.92 
  -2   0 -16    9.91    2.26 
  -2   0 -16    5.55    1.96 
   2   0  16    6.04    2.13 
  -2   0 -17   -0.50    0.96 
   2   0  17   -1.36    0.78 
  -2   0 -17   -0.07    1.13 
  -2   0 -18   13.14    2.95 
   2   0  18    7.22    2.63 
  -2   0 -18   11.04    2.77 
  -2   0 -19    0.49    1.40 
  -2   0 -19   -0.21    1.57 
   2   0  19   -1.81    1.55 
  -2   0 -20    6.04    2.61 
  -2   0 -20   16.03    3.36 
   2   0  20    5.10    2.37 
   2   0  21    1.51    2.06 
  -2   0 -21    2.16    1.49 
  -2   0 -21    1.21    1.70 
   2   0  22    2.48    2.52 
  -2   0 -22    9.04    2.77 
  -2   0 -23    1.40    1.81 
   2   0  23    2.68    2.62 
  -2   1  24   -0.74    2.02 
   2   1 -24    2.29    2.60 
   2  -1 -24   -0.47    1.67 
  -2  -1  24   -2.88    1.85 
  -2   1  23   -2.04    1.77 
   2   1 -23   -1.63    1.73 
  -2  -1  23    1.49    2.30 
   2  -1 -23    1.97    2.16 
  -2   1  22   -0.62    1.42 
   2   1 -22    0.46    1.73 
  -2  -1  22    3.35    2.40 
   2  -1 -22    2.21    1.70 
   2  -1 -22    0.62    1.57 
  -2   1  21    3.01    2.23 
   2   1 -21    0.88    1.86 
  -2  -1  21    1.96    2.23 
   2  -1 -21    3.98    2.07 
   2  -1 -21    2.24    1.69 
   2   1 -20    5.36    2.38 
  -2   1  20    4.43    2.32 
   2   1 -20    4.61    1.94 
  -2  -1  20    6.97    2.58 
   2  -1 -20    3.13    2.04 
   2  -1 -20    6.26    2.24 
   2   1 -19    1.03    1.68 
  -2   1  19    0.38    1.15 
   2   1 -19    0.07    1.27 
   2  -1 -19    0.06    1.26 
   2  -1 -19   -0.52    1.12 
  -2  -1  19    1.69    1.78 
   2   1 -18    0.22    1.45 
  -2   1  18   -1.12    1.14 
   2   1 -18    1.41    1.16 
   2  -1 -18    3.14    1.90 
   2  -1 -18    2.14    1.41 
  -2  -1  18   -0.06    0.94 
   2   1 -17   53.04    4.32 
   2   1 -17   47.47    4.81 
  -2   1  17   53.16    4.78 
   2  -1 -17   46.24    4.16 
  -2  -1  17   51.83    4.70 
   2  -1 -17   52.32    4.96 
   2   1 -16    0.05    1.27 
   2   1 -16   -0.66    0.93 
  -2   1  16    3.62    1.61 
   2  -1 -16   -0.43    0.91 
   2  -1 -16    2.73    1.43 
  -2  -1  16    1.73    1.19 
  -2   1  15    1.25    1.30 
   2   1 -15    3.70    1.41 
   2   1 -15    0.68    1.03 
   2  -1 -15    3.46    1.69 
  -2  -1  15    2.84    1.43 
   2  -1 -15    0.15    0.92 
   2   1 -14   18.68    2.67 
  -2   1  14   13.30    2.59 
   2   1 -14   16.53    2.97 
   2  -1 -14   16.11    2.97 
  -2  -1  14   10.74    2.45 
   2  -1 -14   12.15    2.30 
  -2   1  13   16.35    2.75 
   2   1 -13   12.24    2.61 
   2   1 -13   12.36    2.18 
   2  -1 -13   15.47    2.32 
   2  -1 -13   16.62    2.90 
  -2  -1  13   15.69    2.66 
   2   1 -12    2.20    0.99 
  -2   1  12    5.58    1.68 
   2   1 -12    3.68    1.63 
   2  -1 -12    2.05    1.11 
   2  -1 -12    4.20    1.34 
  -2  -1  12    4.35    1.58 
   2   1 -11    1.33    1.19 
  -2   1  11    0.85    0.95 
   2   1 -11    0.88    0.76 
   2  -1 -11   -0.02    0.72 
   2  -1 -11    2.46    1.19 
  -2  -1  11    1.64    1.02 
   2   1 -10   -0.65    0.72 
   2   1 -10   -1.03    0.64 
  -2   1  10    1.04    0.97 
   2  -1 -10    1.53    0.97 
   2  -1 -10    0.16    0.78 
  -2  -1  10    0.40    0.89 
   2   1  -9   20.75    1.89 
   2   1  -9   21.91    2.77 
  -2   1   9   22.44    2.26 
   2  -1  -9   21.34    1.92 
  -2  -1   9   20.74    2.56 
   2  -1  -9   21.15    2.76 
   2   1  -8   13.87    1.77 
   2   1  -8   13.39    2.15 
  -2   1   8   16.25    2.14 
   2  -1  -8   14.61    1.75 
  -2  -1   8   14.89    2.03 
   2  -1  -8   14.48    2.21 
  -2   1   7   28.44    1.98 
  -2   1   7   33.93    2.52 
   2   1  -7   35.68    2.26 
   2   1  -7   31.19    2.58 
   2  -1  -7   27.63    2.04 
  -2  -1   7   33.99    2.17 
   2  -1  -7   36.75    2.81 
  -2  -1   7   28.70    2.33 
  -2   1   6   16.74    1.38 
   2   1  -6   16.55    1.49 
  -2   1   6   18.61    1.77 
  -2   1   6   16.70    1.44 
   2   1  -6   18.60    1.84 
  -2  -1   6   17.97    1.44 
   2  -1  -6   17.41    1.79 
   2  -1  -6   17.46    1.44 
  -2  -1   6   15.11    1.86 
   2   1  -5  232.90    9.63 
  -2   1   5  241.26    9.57 
   2   1  -5  232.74   10.19 
  -2   1   5  235.57    9.49 
  -2   1   5  228.33    9.95 
   2  -1  -5  244.02    9.57 
   2  -1  -5  229.41   10.20 
  -2  -1   5  232.90    9.62 
  -2  -1   5  241.44   10.06 
   2   1  -4   -0.04    0.49 
  -2   1   4   -0.16    0.41 
  -2   1   4   -0.30    0.33 
   2   1  -4    0.85    0.75 
   2   1  -4   -0.16    0.45 
  -2   1   4    0.12    0.64 
   2  -1  -4   -1.18    0.49 
   2  -1  -4   -0.24    0.37 
  -2  -1   4    0.07    0.48 
   2  -1  -4   -1.05    0.56 
  -2  -1   4    0.26    0.48 
  -2   1   3  244.48    9.99 
   2   1  -3  241.49    9.98 
   2   1  -3  238.71    9.65 
  -2   1   3  239.70    9.95 
   2   1  -3  238.73   10.07 
  -2   1   3  238.60    9.49 
   2  -1  -3  252.68    9.94 
  -2  -1   3  239.49   10.11 
  -2  -1   3  247.66    9.70 
  -2  -1   3  232.35    9.92 
  -2  -1   3  234.68    9.94 
   2  -1  -3  238.30    9.50 
   2  -1  -3  238.91   10.02 
   2   1  -2   -0.06    0.48 
  -2   1   2    0.24    0.49 
   2   1  -2    0.75    0.50 
  -2   1   2   -0.11    0.38 
   2   1  -2   -0.09    0.49 
  -2   1   2    0.40    0.47 
   2  -1  -2   -0.42    0.49 
  -2  -1   2   -0.29    0.45 
  -2  -1   2    0.39    0.41 
  -2  -1   2   -0.11    0.63 
   2  -1  -2   -0.18    0.45 
  -2  -1   2    0.13    0.42 
   2  -1  -2    0.05    0.41 
  -2   1   1   72.23    3.39 
  -2   1   1   73.04    3.39 
   2   1  -1   75.14    3.75 
   2   1  -1   76.18    3.53 
   2   1  -1   72.10    3.34 
   2   1  -1   77.85    3.47 
  -2   1   1   73.25    3.65 
  -2  -1   1   75.56    3.35 
  -2  -1   1   77.57    3.54 
   2  -1  -1   74.61    3.38 
  -2  -1   1   70.06    3.66 
   2  -1  -1   75.61    3.64 
  -2  -1   1   74.78    3.47 
   2  -1  -1   70.22    3.40 
   2   1   0  727.28   27.70 
  -2   1   0  734.20   27.78 
  -2   1   0  741.64   28.33 
  -2   1   0  702.82   28.09 
   2   1   0  719.50   28.39 
   2   1   0  757.77   28.19 
  -2  -1   0  732.75   28.37 
   2  -1   0  754.09   28.12 
   2  -1   0  726.60   27.82 
   2  -1   0  745.27   28.24 
  -2  -1   0  737.89   27.71 
  -2  -1   0  732.71   28.18 
   2  -1   0  749.44   28.34 
  -2   1  -1   27.48    1.81 
  -2   1  -1   25.85    1.92 
   2   1   1   26.64    1.98 
  -2   1  -1   23.61    1.73 
  -2   1  -1   25.67    1.25 
   2   1   1   25.44    1.76 
   2  -1   1   27.14    1.86 
   2  -1   1   31.09    1.95 
  -2  -1  -1   25.89    1.19 
   2  -1   1   24.69    1.27 
  -2  -1  -1   27.48    1.17 
  -2  -1  -1   27.42    1.87 
  -2  -1  -1   29.31    1.93 
   2  -1   1   27.83    1.85 
   2   1   2   44.47    2.75 
   2   1   2   45.74    1.77 
  -2   1  -2   41.05    2.58 
  -2  -1  -2   41.55    1.78 
   2  -1   2   45.14    2.60 
  -2  -1  -2   46.37    2.67 
  -2   1  -3   81.58    4.33 
   2   1   3   87.90    3.45 
   2   1   3   82.08    4.34 
  -2  -1  -3   85.49    3.46 
   2  -1   3   82.85    4.31 
  -2  -1  -3   80.46    4.30 
  -2   1  -4   87.55    4.66 
  -2   1  -4   83.86    3.52 
   2   1   4   88.43    3.72 
   2   1   4   82.56    4.58 
   2  -1   4   82.94    4.50 
  -2  -1  -4   87.39    4.55 
  -2  -1  -4   87.51    3.73 
   2  -1   4   86.07    3.49 
  -2   1  -5   30.44    2.42 
   2   1   5   30.67    1.81 
  -2   1  -5   31.44    1.66 
   2   1   5   30.01    2.50 
   2  -1   5   31.85    1.61 
  -2  -1  -5   29.24    2.41 
   2  -1   5   27.19    2.27 
  -2  -1  -5   29.33    1.81 
  -2   1  -6    9.35    1.81 
   2   1   6   11.28    1.32 
  -2   1  -6    8.98    1.07 
   2   1   6   12.60    1.98 
  -2  -1  -6   11.47    1.81 
   2  -1   6   12.51    1.91 
  -2  -1  -6    9.98    1.26 
   2  -1   6   10.90    0.95 
  -2   1  -7   68.68    4.35 
   2   1   7   69.09    4.32 
  -2   1  -7   71.15    3.47 
   2  -1   7   69.31    3.38 
  -2  -1  -7   72.24    4.29 
  -2  -1  -7   66.71    3.62 
   2  -1   7   61.83    4.14 
   2   1   8    7.84    1.77 
  -2   1  -8    8.23    1.25 
  -2   1  -8    7.73    1.81 
  -2  -1  -8   11.21    2.01 
  -2  -1  -8    9.79    1.44 
   2  -1   8    8.02    1.35 
   2  -1   8    7.18    1.71 
  -2   1  -9   10.00    1.48 
  -2   1  -9    4.21    1.48 
   2   1   9    6.73    1.74 
  -2  -1  -9   10.02    1.96 
  -2  -1  -9   10.97    1.66 
   2  -1   9   11.41    2.11 
  -2   1 -10   17.49    2.75 
  -2   1 -10   18.11    2.11 
   2   1  10   16.68    2.65 
  -2  -1 -10   16.69    2.67 
  -2  -1 -10   14.53    2.06 
   2  -1  10   11.85    2.39 
  -2   1 -11    2.00    1.14 
  -2   1 -11    0.60    0.83 
   2   1  11   -0.03    0.65 
  -2  -1 -11    3.09    1.38 
  -2  -1 -11   -0.38    0.79 
   2  -1  11   -0.84    0.54 
   2   1  12   28.07    3.77 
  -2   1 -12   28.88    3.79 
  -2   1 -12   23.35    2.34 
   2  -1  12   21.14    3.35 
  -2  -1 -12   24.34    2.99 
  -2  -1 -12   23.84    3.36 
  -2   1 -13   34.31    2.98 
   2   1  13   35.78    4.47 
  -2   1 -13   32.61    4.17 
  -2  -1 -13   31.87    3.30 
   2  -1  13   35.48    3.65 
  -2  -1 -13   30.61    3.02 
  -2   1 -14   -0.46    0.88 
   2   1  14   -0.62    1.06 
  -2   1 -14    1.48    1.52 
  -2  -1 -14    0.24    1.06 
   2  -1  14   -1.00    0.99 
  -2  -1 -14   -0.25    0.86 
  -2   1 -15    8.18    1.93 
  -2   1 -15    7.17    2.31 
   2   1  15    2.84    1.76 
   2  -1  15    2.84    1.79 
  -2  -1 -15    6.55    1.88 
  -2  -1 -15    4.94    2.05 
   2   1  16   49.48    4.75 
  -2   1 -16   50.91    4.80 
  -2   1 -16   55.03    4.28 
   2  -1  16   54.91    4.98 
  -2  -1 -16   49.26    4.73 
  -2  -1 -16   47.47    4.30 
   2   1  17    6.28    2.36 
  -2   1 -17    7.41    1.87 
  -2   1 -17   11.02    2.88 
  -2  -1 -17   12.57    3.00 
  -2  -1 -17    7.72    2.26 
   2  -1  17    6.13    2.38 
  -2   1 -18   12.86    3.15 
   2   1  18    6.27    2.34 
  -2  -1 -18    9.00    2.41 
   2  -1  18    7.86    2.91 
  -2  -1 -18    5.05    2.19 
  -2   1 -19    2.49    1.55 
   2   1  19    4.04    2.34 
  -2  -1 -19    2.19    1.43 
   2  -1  19    1.85    1.56 
  -2  -1 -19    6.95    2.53 
   2   1  20    0.78    1.43 
  -2   1 -20    1.97    1.88 
  -2  -1 -20    1.22    1.76 
  -2  -1 -20    0.07    1.57 
   2  -1  20    1.47    2.12 
   2   1  21    1.81    2.03 
  -2   1 -21   -0.40    1.64 
  -2  -1 -21    1.19    1.82 
   2  -1  21   -2.89    1.44 
   2   1  22    3.49    2.60 
  -2   1 -22    2.20    2.22 
   2  -1  22   -0.98    2.05 
  -2  -1 -22   -0.23    1.83 
   2   1  23   -0.07    1.96 
  -2   1 -23    1.16    2.26 
   2  -1  23   -0.45    2.14 
  -2  -1 -23   -2.62    1.88 
   2   2 -24    1.29    2.19 
   2  -2 -24   -1.14    1.99 
  -2   2  23    3.11    2.33 
   2   2 -23    9.10    3.40 
   2  -2 -23   10.17    3.64 
  -2  -2  23    6.04    3.10 
  -2   2  22    1.04    2.02 
   2   2 -22    5.21    2.85 
  -2  -2  22    0.74    2.09 
   2  -2 -22   -0.99    1.86 
  -2   2  21    8.32    2.92 
   2   2 -21   10.16    3.33 
  -2  -2  21   14.36    3.88 
   2  -2 -21    9.49    3.31 
   2   2 -20    0.41    1.37 
  -2   2  20    1.60    1.93 
   2  -2 -20    3.28    2.13 
  -2  -2  20   -2.33    0.98 
   2   2 -19    9.06    2.83 
  -2   2  19    7.16    2.48 
   2  -2 -19    2.34    2.02 
  -2  -2  19    6.78    2.38 
  -2   2  18    4.17    2.10 
   2   2 -18    4.47    2.28 
  -2  -2  18    6.90    2.54 
   2  -2 -18    1.52    1.35 
   2   2 -17    2.18    1.89 
  -2   2  17    4.58    1.54 
  -2   2  17    7.60    2.43 
   2  -2 -17    5.17    2.17 
   2  -2 -17    7.28    1.86 
  -2  -2  17    4.36    2.06 
  -2   2  16    1.98    1.65 
   2   2 -16   -0.14    1.47 
  -2   2  16    0.95    0.93 
  -2  -2  16   -0.63    1.05 
   2  -2 -16    0.50    0.91 
   2  -2 -16    0.23    1.43 
  -2   2  15   56.38    4.81 
  -2   2  15   45.22    3.46 
   2   2 -15   43.63    3.51 
   2   2 -15   53.80    5.06 
  -2  -2  15   49.50    4.58 
   2  -2 -15   53.85    5.00 
   2  -2 -15   51.51    3.72 
  -2   2  14    1.30    1.17 
   2   2 -14    0.35    0.92 
   2   2 -14    2.85    1.56 
  -2   2  14    3.41    1.22 
  -2  -2  14    2.27    1.59 
   2  -2 -14    4.30    2.03 
   2  -2 -14    0.73    0.87 
  -2   2  13    2.83    1.54 
  -2   2  13    5.35    1.26 
   2   2 -13    6.57    2.18 
   2   2 -13    7.08    1.50 
   2  -2 -13    5.60    1.36 
   2  -2 -13    3.28    1.55 
  -2  -2  13    6.71    1.99 
  -2   2  12   12.80    1.75 
   2   2 -12    7.84    1.50 
   2   2 -12   12.54    2.69 
  -2   2  12   11.63    2.46 
  -2  -2  12   12.87    2.51 
   2  -2 -12   13.79    1.88 
   2  -2 -12   13.84    2.73 
  -2   2  11   66.25    3.70 
   2   2 -11   67.12    3.81 
   2   2 -11   78.23    5.37 
  -2   2  11   65.35    4.80 
   2  -2 -11   65.05    5.02 
   2  -2 -11   68.80    3.81 
  -2  -2  11   54.22    4.51 
  -2   2  10  128.57    7.36 
   2   2 -10  131.68    6.25 
  -2   2  10  135.40    6.16 
   2   2 -10  138.52    7.77 
   2  -2 -10  128.98    6.19 
   2  -2 -10  138.32    7.77 
  -2  -2  10  134.98    7.44 
  -2   2   9    1.80    1.13 
   2   2  -9    3.41    1.31 
  -2   2   9    2.02    0.66 
   2   2  -9    0.67    0.62 
  -2  -2   9   -0.55    0.80 
   2  -2  -9    2.52    1.39 
   2   2  -8   49.19    2.76 
  -2   2   8   50.11    2.73 
  -2   2   8   46.95    3.64 
   2   2  -8   45.92    3.65 
  -2   2   8   44.06    2.56 
  -2  -2   8   46.20    3.56 
   2  -2  -8   38.10    3.49 
  -2  -2   8   50.58    2.77 
   2   2  -7   21.67    1.64 
   2   2  -7   22.34    2.90 
  -2   2   7   24.87    2.48 
  -2   2   7   19.52    1.45 
  -2   2   7   20.10    1.54 
  -2  -2   7   23.61    2.91 
  -2  -2   7   24.53    1.76 
   2  -2  -7   27.12    3.22 
  -2   2   6   12.90    1.11 
  -2   2   6   13.32    1.18 
   2   2  -6   15.36    2.39 
   2   2  -6   13.32    1.25 
   2   2  -6   12.66    2.02 
  -2   2   6   14.91    2.31 
   2  -2  -6   16.09    2.40 
  -2  -2   6   11.36    1.11 
  -2  -2   6   15.26    2.24 
   2  -2  -6   12.70    1.09 
  -2  -2   6   12.87    1.28 
  -2   2   5    3.28    1.24 
   2   2  -5    2.48    1.12 
   2   2  -5    1.31    0.99 
   2   2  -5    2.65    0.73 
  -2   2   5    1.19    0.51 
  -2   2   5    2.01    0.63 
  -2  -2   5    1.99    0.62 
  -2  -2   5    3.39    0.81 
  -2  -2   5    0.78    0.91 
   2  -2  -5    2.54    0.94 
   2  -2  -5    1.29    0.51 
  -2   2   4    1.13    1.02 
   2   2  -4    0.65    0.79 
  -2   2   4    0.72    0.47 
   2   2  -4    0.40    0.77 
  -2  -2   4   -0.19    0.42 
  -2  -2   4    1.27    0.78 
  -2  -2   4    1.05    0.61 
   2  -2  -4    0.74    0.44 
   2  -2  -4   -0.05    0.66 
   2   2  -3    9.10    1.48 
   2   2  -3    5.85    1.44 
  -2   2   3    6.54    0.99 
  -2   2   3    5.09    1.30 
   2  -2  -3    7.41    0.99 
   2  -2  -3    5.94    1.32 
  -2  -2   3    4.92    1.26 
  -2  -2   3    6.76    1.10 
  -2  -2   3    6.12    1.12 
  -2   2   2   28.58    1.84 
   2   2  -2   33.24    2.73 
   2   2  -2   26.88    1.98 
  -2   2   2   24.33    2.33 
   2  -2  -2   26.75    1.75 
  -2  -2   2   23.99    1.82 
   2  -2  -2   22.13    1.96 
   2   2  -1   22.83    1.70 
  -2   2   1   20.01    1.70 
   2   2  -1   21.00    2.15 
  -2   2   1   22.13    2.24 
  -2  -2   1   22.78    1.65 
  -2  -2   1   22.36    1.78 
   2  -2  -1   24.79    1.86 
  -2   2   0  227.18   10.01 
   2   2   0  222.45   10.61 
  -2   2   0  235.73   10.68 
  -2   2   0  244.61    9.69 
   2   2   0  242.24    9.58 
  -2  -2   0  242.16    9.55 
  -2  -2   0  234.29   10.11 
   2  -2   0  234.26    9.76 
  -2   2  -1    2.12    0.87 
   2   2   1    2.60    1.01 
  -2   2  -1    2.62    0.62 
   2   2   1    3.52    0.60 
  -2   2  -1    2.73    1.21 
  -2  -2  -1    4.44    0.64 
   2  -2   1    3.08    1.03 
  -2  -2  -1    3.71    1.02 
   2  -2   1    3.35    0.73 
   2   2   2   -0.38    0.72 
  -2   2  -2    1.11    0.95 
  -2   2  -2    0.18    0.31 
  -2   2  -2    1.07    0.77 
   2   2   2    0.11    0.18 
   2  -2   2   -0.10    0.70 
   2  -2   2    0.15    0.35 
  -2  -2  -2    0.11    0.18 
  -2  -2  -2   -0.72    0.34 
  -2   2  -3    5.78    1.46 
   2   2   3    7.15    1.65 
  -2   2  -3    6.08    1.41 
   2  -2   3    6.80    0.58 
   2  -2   3    8.08    0.59 
   2  -2   3    6.59    1.44 
  -2  -2  -3    7.61    1.58 
   2   2   4   20.40    2.70 
  -2   2  -4   14.62    2.20 
   2  -2   4   16.00    2.31 
  -2  -2  -4   14.92    2.19 
   2   2   5   63.63    4.22 
  -2   2  -5   62.16    4.06 
  -2  -2  -5   54.85    3.93 
   2  -2   5   55.75    3.95 
   2   2   6   14.53    2.38 
   2   2   6   16.89    0.85 
   2   2   6   18.26    0.88 
  -2   2  -6   19.56    2.78 
   2  -2   6   20.06    2.66 
  -2  -2  -6   16.94    2.53 
  -2   2  -7    0.00    0.88 
   2   2   7    0.56    0.33 
   2   2   7    0.58    0.91 
   2   2   7    0.20    0.27 
  -2  -2  -7    0.32    0.32 
   2  -2   7    0.05    0.88 
  -2  -2  -7    1.26    1.07 
   2   2   8   43.50    2.34 
   2   2   8   40.63    3.62 
  -2   2  -8   42.73    1.96 
  -2   2  -8   43.75    3.80 
   2   2   8   44.63    2.29 
  -2  -2  -8   45.71    2.39 
  -2  -2  -8   43.99    3.71 
   2  -2   8   41.48    3.60 
   2  -2   8   46.79    1.94 
   2   2   9    3.20    1.46 
   2   2   9    1.81    0.68 
  -2   2  -9    2.88    0.56 
  -2   2  -9    3.92    1.58 
   2  -2   9    2.29    0.52 
  -2  -2  -9    4.08    0.88 
   2  -2   9    3.72    1.38 
  -2  -2  -9    2.46    1.19 
  -2   2 -10   12.32    2.59 
   2   2  10   10.53    2.37 
  -2   2 -10   13.07    1.20 
  -2  -2 -10   14.94    1.71 
  -2  -2 -10   12.98    2.51 
   2  -2  10   16.83    2.80 
   2  -2  10   13.54    1.13 
  -2   2 -11   96.00    4.69 
  -2   2 -11  105.45    6.73 
   2   2  11   94.41    6.47 
  -2  -2 -11  102.48    6.68 
   2  -2  11   92.03    6.32 
  -2  -2 -11  104.41    5.08 
   2   2  12   24.44    3.69 
  -2   2 -12   24.69    3.77 
  -2   2 -12   22.50    1.86 
  -2  -2 -12   21.91    2.05 
   2  -2  12   21.96    3.52 
  -2  -2 -12   22.17    3.56 
  -2   2 -13    1.21    1.48 
   2   2  13    2.18    1.55 
   2  -2  13    1.60    1.47 
  -2  -2 -13    4.13    1.85 
  -2  -2 -13    1.74    0.93 
   2   2  14    5.80    2.22 
  -2   2 -14    7.67    2.53 
  -2  -2 -14    8.71    2.48 
  -2  -2 -14    6.34    1.59 
   2  -2  14    4.99    2.10 
  -2   2 -15   50.16    5.98 
   2   2  15   46.63    5.78 
  -2  -2 -15   48.98    4.74 
   2  -2  15   44.16    5.47 
   2   2  16    4.76    2.00 
  -2   2 -16    5.67    2.58 
  -2  -2 -16    9.28    2.79 
   2  -2  16    3.71    1.98 
   2   2  17   37.17    5.37 
  -2   2 -17   31.22    4.93 
   2  -2  17   28.59    4.63 
  -2  -2 -17   29.32    4.61 
   2   2  18    2.13    1.64 
  -2   2 -18    0.22    1.77 
  -2  -2 -18   -0.87    1.29 
   2  -2  18    0.00    1.66 
  -2   2 -19    1.66    1.59 
   2   2  19    0.65    1.73 
  -2  -2 -19    1.91    1.73 
   2  -2  19    1.59    2.42 
   2   2  20    5.12    2.41 
  -2   2 -20    5.45    2.71 
   2  -2  20    4.21    2.52 
   2   2  21   21.14    4.52 
  -2   2 -21   14.12    4.33 
   2  -2  21   20.25    4.38 
  -2  -2 -21   19.82    4.34 
  -2   2 -22    0.97    2.33 
   2   2  22    2.00    2.56 
  -2  -2 -22    1.69    1.98 
   2  -2  22    2.34    2.60 
   2   3 -22    5.18    3.08 
  -2   3  22    3.07    2.26 
  -2  -3  22   -0.36    2.39 
   2  -3 -22    2.63    2.60 
  -2   3  21    5.30    2.92 
   2   3 -21    7.17    3.37 
   2  -3 -21    9.33    3.47 
  -2  -3  21    1.97    2.56 
   2   3 -20   -1.01    1.60 
  -2   3  20    1.40    1.59 
   2  -3 -20    0.31    1.56 
  -2  -3  20    1.94    1.59 
   2   3 -19   -0.33    1.36 
  -2   3  19   -0.21    1.44 
  -2  -3  19    1.86    1.99 
   2  -3 -19    2.30    2.08 
  -2   3  18   -1.24    0.99 
   2   3 -18   -0.84    1.10 
   2  -3 -18    2.15    1.96 
  -2  -3  18    0.16    1.10 
   2   3 -17    3.08    2.00 
  -2   3  17    3.43    2.09 
   2  -3 -17   -0.34    1.39 
  -2  -3  17    1.30    1.70 
  -2   3  16    7.36    2.51 
   2   3 -16    2.15    1.61 
   2  -3 -16    8.38    2.71 
  -2  -3  16    4.89    2.26 
  -2   3  15    3.51    1.92 
   2   3 -15    1.13    1.32 
  -2  -3  15    4.41    1.71 
   2  -3 -15    3.13    1.80 
  -2   3  14    4.99    2.23 
   2   3 -14    2.39    1.60 
  -2  -3  14    4.51    1.88 
   2  -3 -14    3.79    1.95 
   2   3 -13    4.19    1.83 
  -2   3  13    3.45    1.77 
  -2  -3  13    3.93    1.70 
   2  -3 -13    1.12    1.68 
  -2   3  12    8.00    2.40 
   2   3 -12    4.69    2.05 
   2  -3 -12    0.96    1.28 
  -2  -3  12    5.76    2.02 
   2   3 -11   29.71    4.12 
  -2   3  11   37.55    4.67 
  -2  -3  11   29.07    4.09 
   2  -3 -11   29.77    4.33 
  -2   3  10    5.41    1.99 
   2   3 -10    7.34    2.15 
  -2   3  10    4.55    0.81 
   2   3 -10    7.15    1.10 
  -2  -3  10    5.13    1.93 
   2  -3 -10    1.90    1.46 
  -2  -3  10    7.02    1.07 
   2   3  -9    2.46    1.35 
  -2   3   9    2.78    0.64 
  -2   3   9    2.71    1.53 
  -2  -3   9    2.76    1.49 
   2  -3  -9    0.08    1.33 
  -2  -3   9    1.92    0.65 
  -2   3   8   12.99    1.16 
  -2   3   8   12.96    1.12 
   2   3  -8   13.36    2.60 
  -2   3   8   16.18    2.94 
   2  -3  -8   14.49    2.80 
  -2  -3   8   14.36    1.31 
  -2  -3   8   14.32    2.63 
   2   3  -7    1.06    1.21 
  -2   3   7    1.90    0.61 
  -2   3   7    4.31    1.69 
   2   3  -7    1.03    1.22 
  -2   3   7    1.63    0.56 
  -2  -3   7    1.70    1.16 
   2  -3  -7    1.99    1.17 
  -2  -3   7    1.58    0.66 
   2   3  -6    8.52    1.92 
  -2   3   6    6.88    2.03 
  -2   3   6    8.64    1.10 
  -2   3   6    8.63    1.09 
   2   3  -6   10.21    2.37 
  -2  -3   6    8.86    1.30 
  -2  -3   6   13.21    2.43 
   2  -3  -6    7.48    1.95 
   2  -3  -6    8.14    1.04 
   2   3  -5  268.04   12.17 
  -2   3   5  252.63   12.64 
  -2   3   5  265.74   10.80 
   2   3  -5  257.78   12.81 
   2  -3  -5  279.87   12.47 
  -2  -3   5  272.46   11.11 
  -2  -3   5  247.79   12.44 
   2  -3  -5  261.83   10.70 
   2   3  -4    6.01    1.62 
  -2   3   4    6.67    1.14 
   2   3  -4    7.99    2.20 
  -2   3   4    7.09    1.94 
  -2  -3   4    7.71    1.96 
  -2  -3   4    8.25    1.35 
   2  -3  -4    7.29    1.65 
  -2   3   3   -0.24    0.93 
   2   3  -3    4.54    1.30 
   2   3  -3    1.93    1.35 
  -2   3   3    1.74    0.77 
   2  -3  -3    2.72    1.12 
  -2  -3   3    1.94    0.82 
   2   3  -2   17.34    2.16 
   2   3  -2   17.43    2.92 
  -2   3   2   13.54    1.77 
  -2   3   2   14.77    2.70 
   2  -3  -2   14.31    2.14 
  -2  -3   2   17.39    2.09 
   2   3  -1    0.86    0.67 
  -2   3   1    2.05    0.93 
   2   3  -1    2.56    1.41 
  -2   3   1    0.33    1.00 
  -2  -3   1    2.19    0.93 
   2  -3  -1    1.38    0.83 
  -2   3   0    8.22    1.48 
   2   3   0    7.31    1.17 
   2   3   0    4.41    1.72 
  -2   3   0    4.27    1.70 
  -2  -3   0    6.66    1.45 
   2  -3   0    6.76    1.33 
  -2   3  -1    5.97    1.74 
  -2   3  -1    5.83    1.39 
   2   3   1    5.11    1.71 
   2   3   1    3.53    0.81 
   2  -3   1    5.30    1.11 
  -2  -3  -1    3.88    0.84 
   2  -3   1    3.03    1.36 
  -2  -3  -1    5.17    1.47 
  -2   3  -2    4.35    1.31 
   2   3   2    1.67    0.55 
   2   3   2    1.71    1.06 
  -2   3  -2    3.68    1.45 
   2  -3   2    3.24    0.88 
   2  -3   2    2.64    1.24 
  -2  -3  -2    4.46    1.35 
  -2  -3  -2    3.23    0.59 
  -2   3  -3    6.10    1.75 
  -2   3  -3    7.57    1.72 
  -2   3  -3    8.60    1.06 
   2   3   3    5.11    0.43 
   2   3   3    2.95    1.54 
  -2  -3  -3    5.51    0.44 
   2  -3   3    6.20    0.95 
   2  -3   3    7.30    1.07 
  -2  -3  -3    6.79    1.65 
   2  -3   3    7.47    1.79 
   2   3   4   16.41    2.95 
  -2   3  -4   12.21    2.55 
  -2   3  -4   14.01    2.37 
   2  -3   4   12.06    1.00 
  -2  -3  -4   11.13    2.09 
   2  -3   4   12.99    1.01 
   2  -3   4   12.21    2.35 
  -2   3  -5    7.94    2.02 
   2   3   5    1.97    1.16 
  -2   3  -5    6.33    1.78 
   2  -3   5    2.71    1.25 
  -2  -3  -5    7.36    1.92 
   2   3   6   10.25    2.39 
  -2   3  -6   14.92    2.73 
   2  -3   6   11.33    2.29 
  -2  -3  -6    9.72    2.25 
   2   3   7    2.19    1.35 
  -2   3  -7   -0.30    0.75 
  -2  -3  -7    0.74    1.15 
   2  -3   7    0.82    0.97 
  -2   3  -8    1.37    1.35 
   2   3   8    1.43    1.27 
   2  -3   8    4.36    1.75 
  -2  -3  -8    3.05    1.52 
   2   3   9   21.46    3.53 
  -2   3  -9   26.66    3.78 
  -2  -3  -9   28.22    3.87 
   2  -3   9   17.97    3.21 
  -2   3 -10   32.49    4.39 
   2   3  10   34.24    4.67 
  -2  -3 -10   27.97    4.10 
   2  -3  10   25.55    3.85 
   2   3  11    7.28    2.53 
  -2   3 -11    6.42    2.17 
   2  -3  11    5.82    2.22 
  -2  -3 -11    3.90    2.01 
  -2   3 -12    1.11    1.28 
   2   3  12   -0.35    1.27 
   2  -3  12    0.35    1.29 
  -2  -3 -12    0.77    1.54 
   2   3  13    3.05    1.90 
  -2   3 -13    2.31    1.77 
  -2  -3 -13    2.68    1.76 
   2  -3  13    1.77    1.55 
   2   3  14    0.33    1.66 
  -2   3 -14    2.46    2.05 
   2  -3  14    2.91    1.97 
  -2  -3 -14    6.07    2.24 
  -2   3 -15    1.35    1.56 
   2   3  15   -0.47    1.41 
   2  -3  15    1.47    1.52 
  -2  -3 -15   -0.28    1.36 
   2   3  16    6.81    2.52 
  -2   3 -16   11.55    3.22 
  -2  -3 -16    8.23    2.98 
   2  -3  16   10.18    3.17 
  -2   3 -17    1.24    1.53 
   2   3  17    1.29    1.75 
  -2  -3 -17    1.84    1.99 
   2  -3  17    0.88    1.73 
   2   3  18    2.37    2.05 
  -2   3 -18    1.90    2.15 
   2  -3  18    1.73    1.57 
  -2  -3 -18   -0.17    1.75 
   2   3  19    0.45    1.94 
  -2   3 -19   -0.88    1.38 
   2  -3  19    3.98    2.72 
  -2  -3 -19    2.02    2.19 
  -2   3 -20    3.30    2.74 
   2   3  20   -1.57    2.09 
  -2  -3 -20    0.42    2.09 
   2  -3  20   -0.33    2.11 
   2   3  21    3.13    2.59 
  -2   3 -21    1.44    2.67 
  -2  -3 -21    0.85    1.77 
   2  -3  21   -1.65    2.25 
   2   4 -20   -2.02    1.93 
  -2   4  20    1.79    2.21 
  -2  -4  20    0.48    2.12 
   2  -4 -20   -0.13    2.16 
  -2   4  19    0.05    2.18 
   2   4 -19    3.52    2.63 
   2  -4 -19   -0.12    2.13 
  -2  -4  19    3.41    2.45 
   2   4 -18    5.66    3.03 
  -2   4  18    4.35    2.67 
   2  -4 -18    5.33    2.86 
  -2  -4  18   10.11    3.21 
   2   4 -17   -1.08    1.22 
  -2   4  17    1.22    1.93 
   2  -4 -17    1.52    1.79 
  -2  -4  17    1.96    1.96 
   2   4 -16    0.59    1.37 
  -2   4  16    2.83    2.04 
  -2  -4  16    6.57    2.61 
   2  -4 -16    9.41    3.37 
  -2   4  15    4.67    2.08 
   2   4 -15    1.58    1.44 
   2  -4 -15    2.94    2.19 
  -2  -4  15    2.22    1.92 
   2   4 -14    1.10    1.78 
  -2   4  14    0.27    1.44 
   2  -4 -14   -1.32    1.53 
  -2  -4  14   -0.84    0.95 
   2   4 -13   24.70    4.33 
  -2   4  13   15.57    3.62 
   2  -4 -13   23.89    4.57 
  -2  -4  13   27.79    4.53 
  -2   4  12    2.01    1.83 
   2   4 -12    7.90    2.53 
   2  -4 -12    4.98    2.12 
  -2  -4  12    5.85    2.18 
   2   4 -11    8.56    2.61 
  -2   4  11    8.29    2.57 
  -2  -4  11   14.16    3.28 
   2  -4 -11   12.24    3.06 
   2   4 -10   18.16    3.50 
  -2   4  10   19.22    3.74 
   2  -4 -10   22.52    3.98 
  -2  -4  10   24.33    4.07 
  -2   4   9    0.42    1.59 
   2   4  -9   -0.36    0.77 
  -2  -4   9    0.98    1.21 
   2  -4  -9   -0.42    1.20 
  -2   4   8   -0.18    1.27 
   2   4  -8   -0.89    1.27 
   2   4  -8   -0.19    0.98 
   2  -4  -8    0.90    1.35 
  -2  -4   8   -0.05    1.19 
   2   4  -7    4.75    1.61 
   2   4  -7    4.03    1.86 
  -2   4   7   -1.31    1.14 
   2  -4  -7    0.63    1.28 
  -2  -4   7    3.11    1.52 
  -2   4   6   12.36    2.93 
   2   4  -6   11.93    2.42 
   2   4  -6   10.12    2.76 
   2  -4  -6   11.53    2.68 
  -2  -4   6   15.45    2.15 
  -2  -4   6   12.21    2.76 
  -2   4   5    1.18    1.54 
   2   4  -5    2.48    1.34 
   2   4  -5    3.40    1.81 
  -2  -4   5    1.33    1.34 
   2  -4  -5    0.92    1.24 
  -2  -4   5    3.84    1.07 
   2   4  -4   -2.34    0.96 
  -2   4   4    2.90    0.87 
  -2   4   4    2.48    1.50 
   2   4  -4    1.57    1.04 
  -2  -4   4    0.88    0.87 
   2  -4  -4    2.93    1.50 
  -2  -4   4    1.88    1.56 
   2   4  -3   -1.04    0.65 
  -2   4   3   -0.73    1.21 
   2   4  -3    1.25    0.98 
  -2   4   3    3.51    0.98 
  -2  -4   3   -0.70    0.72 
   2  -4  -3    1.75    1.21 
  -2  -4   3    0.89    0.82 
   2   4  -2    2.39    1.47 
  -2   4   2    0.92    1.47 
   2   4  -2    1.92    0.96 
  -2   4   2    0.71    0.81 
  -2  -4   2    2.79    1.17 
   2  -4  -2    1.48    1.16 
  -2   4   1   31.95    2.76 
   2   4  -1   36.47    4.81 
  -2   4   1   37.19    4.88 
   2   4  -1   33.12    2.69 
  -2  -4   1   34.89    3.06 
   2  -4  -1   35.86    3.09 
  -2   4   0  100.53    5.76 
   2   4   0  100.04    5.25 
   2   4   0   96.42    7.01 
  -2   4   0   99.03    7.00 
   2  -4   0  105.53    5.73 
  -2  -4   0   97.69    5.90 
  -2   4  -1    4.36    1.38 
  -2   4  -1   -0.23    1.28 
   2   4   1    2.36    1.43 
   2   4   1    4.70    1.05 
   2  -4   1    2.63    1.56 
   2  -4   1    4.55    1.32 
  -2  -4  -1    0.20    0.90 
   2   4   2    4.90    2.04 
  -2   4  -2    7.36    2.30 
  -2   4  -2    9.39    2.06 
  -2  -4  -2    5.91    1.83 
   2  -4   2    5.46    1.28 
   2  -4   2    6.83    2.15 
  -2   4  -3    6.56    2.12 
   2   4   3    6.81    2.21 
  -2   4  -3    4.07    1.68 
   2  -4   3    3.22    1.53 
  -2  -4  -3    4.01    1.65 
   2  -4   3    6.10    1.27 
  -2   4  -4    0.90    1.37 
   2   4   4    1.24    1.28 
  -2   4  -4    1.93    1.23 
   2  -4   4    2.17    1.59 
  -2  -4  -4    1.94    1.20 
   2   4   5    5.64    2.00 
  -2   4  -5    3.10    1.89 
  -2   4  -5    7.44    2.13 
   2  -4   5    5.58    2.09 
  -2  -4  -5    3.21    1.62 
  -2   4  -6    1.65    1.34 
  -2   4  -6    0.08    1.45 
   2   4   6    3.29    1.88 
   2  -4   6    3.55    1.80 
  -2  -4  -6   -0.06    0.99 
  -2   4  -7    3.86    1.76 
   2   4   7    1.24    1.53 
  -2  -4  -7    7.78    2.33 
   2  -4   7    5.76    1.97 
   2   4   8   12.21    3.08 
  -2   4  -8   10.42    2.50 
   2  -4   8    9.50    2.69 
  -2  -4  -8   13.90    2.96 
  -2   4  -9    2.76    1.83 
   2   4   9    9.29    2.88 
   2  -4   9    5.55    2.17 
  -2  -4  -9   10.58    2.92 
  -2   4 -10    3.83    2.09 
   2   4  10    2.72    1.96 
  -2  -4 -10    7.13    2.44 
   2  -4  10   -0.10    1.39 
  -2   4 -11   -0.43    1.62 
   2   4  11   -1.64    1.33 
   2  -4  11    1.55    1.62 
  -2  -4 -11    0.25    1.26 
   2   4  12    7.33    2.45 
  -2   4 -12    7.34    2.28 
   2  -4  12    5.24    2.28 
  -2  -4 -12    2.76    2.00 
  -2   4 -13    6.08    2.45 
   2   4  13    1.81    1.87 
   2  -4  13   -0.31    1.54 
  -2  -4 -13    6.22    2.38 
  -2   4 -14    1.51    1.79 
   2   4  14    0.98    1.96 
   2  -4  14    0.65    1.30 
  -2  -4 -14    0.55    1.57 
   2   4  15    6.93    2.72 
  -2   4 -15    6.71    2.91 
   2  -4  15    8.17    2.95 
  -2  -4 -15   10.83    3.46 
   2   4  16    0.45    1.97 
  -2   4 -16   -0.74    1.13 
   2  -4  16    0.37    1.23 
  -2  -4 -16   -0.72    1.14 
   2   4  17   12.16    3.56 
  -2   4 -17   13.04    3.77 
   2  -4  17    7.44    3.31 
  -2  -4 -17    8.72    3.24 
  -2   4 -18    4.23    2.92 
   2   4  18    9.00    3.22 
   2  -4  18   -0.24    2.03 
  -2  -4 -18    2.80    2.61 
  -2   5  16    0.70    2.37 
   2   5 -16    3.07    2.39 
  -2  -5  16    7.21    3.09 
   2  -5 -16    1.93    2.32 
  -2   5  15   -0.45    2.11 
   2   5 -15    0.21    2.06 
  -2  -5  15    2.60    2.40 
   2  -5 -15    1.48    1.68 
   2   5 -14    0.57    2.04 
  -2   5  14    1.15    2.03 
  -2  -5  14   -0.85    1.84 
   2  -5 -14    0.06    1.78 
   2   5 -13   -0.93    1.50 
  -2   5  13    1.72    2.24 
  -2  -5  13   -0.73    1.71 
   2  -5 -13    3.00    2.24 
  -2   5  12    0.43    1.89 
   2   5 -12    0.01    1.67 
  -2  -5  12    0.01    1.88 
   2  -5 -12    1.40    1.99 
  -2   5  11   -0.66    0.91 
   2   5 -11   -1.55    1.38 
   2  -5 -11   -2.26    1.38 
  -2  -5  11    0.35    1.74 
   2   5 -10    3.22    1.90 
  -2   5  10    2.42    2.24 
  -2  -5  10    3.02    2.02 
   2  -5 -10    3.07    2.12 
   2   5  -9   -0.48    1.40 
  -2   5   9    1.51    1.94 
  -2  -5   9    0.85    1.52 
   2  -5  -9    1.77    1.92 
   2   5  -8    3.26    2.05 
  -2   5   8    1.88    1.57 
   2   5  -8    2.03    1.58 
  -2  -5   8    0.18    1.13 
   2  -5  -8    0.34    1.51 
   2   5  -7   11.61    2.70 
  -2   5   7    6.83    2.77 
   2   5  -7    4.62    2.23 
   2  -5  -7   10.91    2.88 
  -2  -5   7   13.16    3.05 
   2   5  -6    1.70    1.38 
   2   5  -6    1.06    1.87 
  -2   5   6   -0.11    1.18 
   2  -5  -6   -0.15    1.25 
  -2  -5   6    1.51    1.38 
   2   5  -5   24.69    3.61 
  -2   5   5   24.60    4.50 
   2   5  -5   20.60    4.26 
   2  -5  -5   31.54    4.46 
  -2  -5   5   33.54    4.92 
   2   5  -4    0.12    1.13 
  -2   5   4    0.68    1.45 
   2   5  -4    1.32    1.90 
   2  -5  -4    0.96    1.27 
  -2  -5   4    0.80    1.57 
   2   5  -3    1.35    2.07 
  -2   5   3    0.26    1.30 
  -2  -5   3    0.73    1.70 
   2  -5  -3    0.41    1.17 
  -2   5   2    0.20    1.68 
   2   5  -2    2.50    2.13 
  -2  -5   2    0.00    1.39 
   2  -5  -2    0.14    1.19 
   2   5  -1   -1.09    1.53 
  -2   5   1    0.00    1.85 
  -2  -5   1    0.97    1.07 
   2   5   0   10.64    3.14 
  -2   5   0   24.71    4.47 
   2  -5   0   20.58    3.91 
  -2  -5   0   19.86    3.14 
   2   5   1    2.95    2.22 
  -2   5  -1    7.46    2.68 
   2  -5   1   -0.91    0.94 
  -2  -5  -1    0.55    1.23 
   2   5   2    3.10    2.07 
  -2   5  -2    3.38    1.48 
  -2   5  -2    6.99    2.77 
  -2  -5  -2    2.01    1.46 
   2  -5   2    4.97    1.93 
  -2   5  -3   13.13    3.47 
  -2   5  -3   12.34    2.62 
   2   5   3    8.88    2.78 
  -2  -5  -3    9.72    2.62 
   2  -5   3    9.43    2.69 
   2   5   4   11.26    3.24 
  -2   5  -4    8.41    2.70 
  -2   5  -4    9.49    2.31 
  -2  -5  -4    3.72    1.99 
   2  -5   4    6.74    2.35 
   2   5   5   -0.09    1.15 
  -2   5  -5    0.58    1.45 
  -2   5  -5   -0.07    1.18 
   2  -5   5   -0.31    0.93 
  -2  -5  -5   -0.89    1.31 
  -2   5  -6    4.03    2.23 
  -2   5  -6   -0.18    1.51 
   2   5   6    1.19    1.76 
   2  -5   6    0.74    1.40 
  -2  -5  -6    0.77    1.72 
   2   5   7   -0.89    1.48 
  -2   5  -7    0.86    1.37 
  -2  -5  -7   -1.46    1.37 
   2  -5   7    0.94    1.25 
  -2   5  -8    4.45    2.00 
   2   5   8    2.63    1.89 
  -2  -5  -8    2.25    1.93 
   2  -5   8   -0.98    1.37 
   2   5   9    2.89    2.13 
  -2   5  -9    0.12    1.48 
  -2  -5  -9    3.77    2.19 
   2  -5   9    3.70    2.25 
  -2   5 -10    6.58    2.67 
   2   5  10    8.56    3.22 
  -2  -5 -10    6.48    2.82 
   2  -5  10    9.10    3.03 
   2   5  11    2.86    2.35 
  -2   5 -11    0.12    1.80 
   2  -5  11    0.58    1.59 
  -2  -5 -11    2.54    1.78 
   2   5  12   10.15    3.47 
  -2   5 -12   15.12    3.76 
   2  -5  12    7.46    3.16 
  -2  -5 -12   10.28    3.54 
  -2   5 -13    4.79    2.90 
   2   5  13    5.59    3.21 
  -2  -5 -13    6.38    2.88 
   2  -5  13   11.00    3.30 
   2   5  14    2.35    2.18 
  -2   5 -14    4.25    2.49 
   2  -5  14   -1.04    1.82 
  -2  -5 -14   -1.18    1.72 
  -2   5 -15    1.04    2.37 
   2   5  15   -0.58    1.66 
  -2  -5 -15    2.36    2.75 
   2  -5  15    3.37    2.85 
  -2   6  11    1.62    2.28 
   2  -6 -11    3.18    2.07 
  -2   6  10    5.13    3.20 
  -2  -6  10    0.17    1.74 
   2  -6 -10    3.39    2.33 
  -2   6   9   -1.86    2.21 
  -2  -6   9   -0.05    1.98 
   2  -6  -9    3.96    2.12 
   2   6  -8    0.81    2.27 
  -2   6   8    2.41    2.50 
  -2  -6   8    2.24    2.30 
   2  -6  -8    0.66    2.01 
   2   6  -7    1.15    2.13 
  -2   6   7   -1.12    1.78 
  -2  -6   7    2.11    1.97 
   2  -6  -7    0.43    1.80 
   2   6  -6    3.99    2.89 
  -2   6   6    2.02    2.48 
  -2  -6   6   -0.28    1.67 
   2   6  -5    1.17    1.87 
  -2   6   5   -1.57    1.95 
  -2  -6   5   -0.94    1.13 
   2   6  -4   -0.56    2.19 
  -2   6   4    2.48    2.49 
  -2  -6   4   -0.55    1.79 
   2   6  -3    0.31    2.30 
  -2   6   3   -0.44    1.55 
  -2  -6   3   -0.41    1.84 
  -2   6   2    0.22    2.15 
   2   6  -2    4.84    3.01 
   2  -6  -2    1.29    2.04 
  -2  -6   2    0.93    1.87 
   2   6  -1    1.46    2.42 
  -2   6   1    3.26    2.84 
   2  -6  -1    1.04    1.61 
  -2  -6   1   -0.36    1.86 
   2   6   0   14.14    4.33 
  -2   6   0    8.80    3.13 
   2  -6   0   10.62    3.24 
   2   6   1    1.08    2.34 
  -2   6  -1   -0.71    2.36 
   2  -6   1    2.33    1.73 
  -2   6  -2    0.61    1.96 
   2   6   2    1.99    2.65 
   2  -6   2    1.74    1.96 
  -2   6  -3   -0.72    1.61 
   2   6   3   -1.56    2.23 
   2  -6   3   -0.82    1.36 
   2   6   4    9.86    3.39 
  -2   6  -4    5.02    3.06 
   2  -6   4    3.52    2.23 
  -2  -6  -4    7.89    3.07 
   2   6   5    1.38    2.42 
  -2   6  -5    2.39    2.23 
   2  -6   5   -0.37    1.47 
  -2  -6  -5    1.97    1.74 
  -2   6  -6    2.50    2.65 
   2   6   6    0.24    1.84 
  -2  -6  -6    3.63    2.30 
   2  -6   6   -1.81    1.77 
   2   6   7    0.51    1.71 
   2  -6   7    4.24    2.73 
  -2  -6  -7   -0.17    1.59 
   2   6   8    3.57    2.96 
  -2  -6  -8    2.96    2.49 
   2  -6   8    9.12    3.57 
   2   6   9    1.22    2.65 
  -2   6  -9    1.96    2.23 
  -2  -6  -9    0.43    1.89 
   2  -6   9    4.06    2.69 
   3   0 -25    0.83    1.93 
  -3   0  25    0.10    1.89 
  -3   0  24    0.78    1.99 
   3   0 -24   -0.35    1.62 
   3   0 -24    2.66    2.35 
  -3   0  23    0.01    1.70 
   3   0 -23    2.02    1.89 
   3   0 -23   -1.68    1.28 
  -3   0  22    5.10    2.56 
   3   0 -22    2.89    2.09 
   3   0 -22    1.29    1.68 
   3   0 -21    1.71    1.52 
   3   0 -21    0.82    1.46 
  -3   0  21   -1.10    1.27 
  -3   0  20   30.45    4.70 
   3   0 -20   37.97    5.11 
   3   0 -20   31.72    4.67 
   3   0 -19   -1.62    1.04 
   3   0 -19    0.53    1.12 
  -3   0  19   -0.62    0.97 
  -3   0  18   18.44    3.57 
   3   0 -18   19.58    3.56 
   3   0 -18   24.18    3.94 
   3   0 -17    0.58    1.25 
  -3   0  17   -0.34    1.14 
   3   0 -17   -0.59    0.62 
   3   0 -16   52.44    4.57 
  -3   0  16   59.55    4.78 
   3   0 -16   56.92    4.75 
   3   0 -15    0.33    0.96 
   3   0 -15    0.33    0.98 
  -3   0  15    0.58    1.17 
   3   0 -14   61.39    4.65 
  -3   0  14   58.02    4.51 
   3   0 -14   62.47    4.67 
   3   0 -13    1.99    1.29 
  -3   0  13   -0.31    0.71 
   3   0 -13    0.32    0.79 
  -3   0  12   37.71    3.28 
   3   0 -12   46.31    3.60 
   3   0 -12   39.70    3.42 
   3   0 -11    0.26    0.63 
   3   0 -11    1.06    0.83 
  -3   0  11   -0.21    0.66 
  -3   0  10   19.52    2.45 
   3   0 -10   18.27    2.53 
   3   0 -10   19.45    2.55 
  -3   0   9   -0.70    0.63 
   3   0  -9   -0.37    0.70 
   3   0  -9   -0.02    0.70 
   3   0  -8   10.87    1.78 
  -3   0   8   10.62    1.63 
   3   0  -8   10.98    1.71 
   3   0  -7   -0.64    0.64 
   3   0  -7   -0.40    0.66 
  -3   0   7    0.24    0.56 
  -3   0   6   -0.30    0.51 
   3   0  -6    0.07    0.68 
   3   0  -6   -0.21    0.44 
   3   0  -6    1.26    0.85 
  -3   0   5   -0.12    0.60 
   3   0  -5    0.14    0.63 
   3   0  -5    0.95    0.74 
  -3   0   5    0.00    0.64 
  -3   0   5    0.80    0.52 
   3   0  -5    0.17    0.39 
  -3   0   4  301.67   12.03 
  -3   0   4  309.46   12.12 
  -3   0   4  302.14   12.16 
   3   0  -4  294.74   12.11 
   3   0  -4  293.53   12.17 
  -3   0   4  297.05   11.71 
   3   0  -4  308.14   11.72 
  -3   0   3   -0.08    0.25 
   3   0  -3    0.08    0.22 
   3   0  -3   -0.04    0.36 
  -3   0   3    0.75    0.54 
   3   0  -3    0.28    0.46 
  -3   0   3    0.06    0.32 
   3   0  -3    0.34    0.55 
  -3   0   3   -0.45    0.43 
   3   0  -2  386.92   15.59 
  -3   0   2  404.43   15.62 
  -3   0   2  404.08   15.51 
  -3   0   2  405.69   15.47 
   3   0  -2  401.87   15.47 
  -3   0   1   -0.03    0.16 
  -3   0   1   -0.21    0.39 
   3   0  -1    0.06    0.15 
   3   0  -1   -0.33    0.37 
   3   0  -1   -0.43    0.31 
  -3   0   1   -0.22    0.29 
   3   0   0    2.76    0.55 
   3   0   0    2.99    0.47 
  -3   0   0    3.53    0.60 
  -3   0   0    2.96    0.58 
   3   0   0    2.36    0.59 
  -3   0   0    4.35    0.57 
  -3   0  -1    0.27    0.42 
   3   0   1   -0.06    0.34 
   3   0   1    0.24    0.40 
  -3   0  -1   -0.06    0.28 
  -3   0  -1    0.09    0.39 
  -3   0  -1   -0.03    0.36 
   3   0   1    0.12    0.39 
   3   0   1    0.76    0.43 
   3   0   2    2.56    0.66 
  -3   0  -2    2.38    0.64 
   3   0   2    3.14    0.72 
   3   0   2    2.79    0.77 
  -3   0  -2    2.03    0.63 
  -3   0  -2    2.54    0.69 
  -3   0  -3   -0.25    0.42 
   3   0   3    0.65    0.59 
   3   0   3   -1.21    0.51 
   3   0   3    0.03    0.40 
  -3   0  -3   -0.54    0.51 
  -3   0  -4    4.99    0.98 
  -3   0  -4    4.48    0.97 
   3   0   4    4.59    0.92 
   3   0   4    4.75    1.20 
  -3   0  -5   -0.26    0.60 
   3   0   5   -0.78    0.41 
  -3   0  -5    0.07    0.59 
  -3   0  -6    2.03    0.84 
   3   0   6    1.61    0.94 
  -3   0  -6    2.40    0.79 
   3   0   7    0.17    0.85 
  -3   0  -7    0.09    0.64 
  -3   0  -7   -0.08    0.54 
  -3   0  -8  299.96   13.21 
  -3   0  -8  301.18   12.92 
   3   0   8  306.06   13.50 
  -3   0  -9    1.01    0.91 
  -3   0  -9   -0.38    0.49 
   3   0   9   -0.77    0.51 
   3   0  10    3.58    1.51 
  -3   0 -10    3.53    1.34 
  -3   0 -10    4.14    1.26 
  -3   0 -11   -0.32    0.68 
   3   0  11   -1.25    0.78 
  -3   0 -11    0.03    0.61 
  -3   0 -12    3.52    1.33 
   3   0  12    2.51    1.45 
  -3   0 -12    2.99    1.43 
   3   0  13   -0.63    0.99 
  -3   0 -13   -0.77    0.69 
  -3   0 -13   -0.18    0.94 
  -3   0 -14   92.69    6.27 
  -3   0 -14   90.76    5.96 
   3   0  14   97.46    6.66 
   3   0  15   -1.66    1.09 
  -3   0 -15    0.19    0.96 
  -3   0 -15   -0.01    0.92 
   3   0  16    4.86    2.32 
  -3   0 -16   -0.21    1.04 
  -3   0 -16    2.92    1.68 
  -3   0 -17    0.45    1.12 
   3   0  17    0.17    1.58 
  -3   0 -17    1.06    1.30 
   3   0  18   11.00    3.29 
  -3   0 -18   13.88    2.89 
  -3   0 -18   13.39    3.07 
  -3   0 -19    0.91    1.40 
   3   0  19    1.86    1.34 
  -3   0 -19   -0.80    1.18 
   3   0  20    2.39    1.82 
  -3   0 -20    1.03    1.53 
  -3   0 -20    1.62    1.65 
  -3   0 -21    1.51    1.75 
   3   0  21    4.07    2.38 
   3   0  22   10.02    3.39 
  -3   0 -22   13.61    3.35 
  -3   0 -23   -0.19    2.25 
   3   0  23    3.90    2.74 
   3   1 -25   -2.76    1.09 
  -3   1  25    0.61    2.12 
   3  -1 -25    3.41    2.59 
  -3  -1  25   -0.29    2.31 
  -3   1  24   -0.82    1.78 
   3   1 -24    0.17    2.05 
   3  -1 -24   -0.05    2.06 
  -3  -1  24    0.19    2.16 
  -3   1  23    3.83    2.54 
   3   1 -23    1.12    1.98 
  -3  -1  23   -1.17    1.22 
   3  -1 -23    2.42    2.21 
  -3   1  22    2.72    2.09 
   3   1 -22   -0.97    1.75 
   3  -1 -22    1.21    1.57 
   3  -1 -22    1.47    1.59 
  -3  -1  22   -2.02    1.30 
  -3   1  21    2.64    2.00 
   3   1 -21    3.37    2.41 
   3  -1 -21    3.63    2.23 
  -3  -1  21   -0.28    1.80 
   3  -1 -21    2.03    1.66 
  -3   1  20    2.00    1.68 
   3   1 -20    4.21    2.23 
   3   1 -20   -2.84    0.90 
  -3  -1  20   -0.35    1.68 
   3  -1 -20    0.36    1.28 
   3  -1 -20    3.98    2.12 
   3   1 -19   -0.38    0.95 
  -3   1  19    0.97    1.49 
   3   1 -19   -2.04    1.28 
  -3  -1  19   -0.81    1.08 
   3  -1 -19    1.20    1.39 
   3  -1 -19    0.93    1.67 
   3   1 -18   -0.97    1.10 
   3   1 -18    0.37    1.12 
  -3   1  18   -0.75    1.18 
   3  -1 -18   -0.93    0.91 
  -3  -1  18   -1.81    1.04 
   3  -1 -18    2.06    1.66 
   3   1 -17   -1.03    1.39 
  -3   1  17   -0.13    1.12 
   3   1 -17    1.22    1.18 
   3  -1 -17    0.61    1.41 
   3  -1 -17    1.19    1.18 
  -3  -1  17    0.81    1.26 
  -3   1  16    3.94    1.69 
   3   1 -16    1.31    1.14 
   3   1 -16    1.21    1.42 
   3  -1 -16    0.12    1.14 
   3  -1 -16    2.50    1.46 
  -3  -1  16    3.80    1.81 
   3   1 -15    7.44    1.89 
  -3   1  15    3.99    1.67 
   3   1 -15   10.51    2.50 
   3  -1 -15    7.92    2.00 
  -3  -1  15    8.30    2.06 
   3  -1 -15    4.34    1.83 
   3   1 -14   48.25    3.74 
  -3   1  14   45.80    3.87 
   3   1 -14   44.86    4.07 
   3  -1 -14   43.17    3.56 
   3  -1 -14   36.25    3.82 
  -3  -1  14   41.67    3.82 
   3   1 -13   33.75    2.97 
   3   1 -13   23.86    3.56 
  -3   1  13   30.09    3.01 
  -3  -1  13   27.60    3.52 
   3  -1 -13   29.19    2.77 
   3  -1 -13   27.25    3.75 
  -3   1  12   28.54    2.89 
   3   1 -12   38.30    3.41 
   3   1 -12   32.40    2.86 
  -3  -1  12   26.89    2.86 
   3  -1 -12   35.67    2.93 
   3  -1 -12   39.08    3.52 
   3   1 -11  134.50    6.83 
  -3   1  11  134.83    7.09 
   3   1 -11  140.62    7.61 
   3  -1 -11  126.06    6.73 
  -3  -1  11  135.03    7.14 
   3  -1 -11  130.12    7.38 
   3   1 -10   15.74    2.11 
   3   1 -10   12.90    2.27 
  -3   1  10   14.30    2.17 
   3  -1 -10   16.65    2.14 
  -3  -1  10   13.44    2.13 
   3  -1 -10   17.42    2.68 
   3   1  -9   23.20    2.10 
   3   1  -9   18.02    2.61 
  -3   1   9   21.55    1.88 
  -3   1   9   20.98    2.11 
  -3  -1   9   20.77    2.12 
   3  -1  -9   18.60    2.23 
   3  -1  -9   19.87    2.70 
  -3   1   8    2.07    0.78 
  -3   1   8    1.54    0.85 
   3   1  -8    1.89    0.89 
   3   1  -8    1.03    0.82 
   3  -1  -8    2.94    0.91 
  -3  -1   8    1.69    0.87 
   3  -1  -8    2.91    1.17 
   3   1  -7   13.34    2.02 
  -3   1   7   17.59    1.74 
   3   1  -7   16.95    1.59 
  -3   1   7   15.53    1.43 
  -3  -1   7   17.06    2.07 
   3  -1  -7   16.73    1.51 
   3  -1  -7   17.28    2.33 
  -3   1   6   68.84    3.78 
   3   1  -6   65.56    3.63 
  -3   1   6   72.05    3.64 
   3   1  -6   70.78    4.15 
  -3   1   6   73.08    3.54 
  -3  -1   6   70.65    3.89 
   3  -1  -6   70.29    3.60 
   3  -1  -6   73.67    4.22 
  -3  -1   6   71.00    3.67 
  -3   1   5   26.80    1.79 
   3   1  -5   25.72    1.88 
  -3   1   5   25.36    1.68 
  -3   1   5   22.26    1.83 
   3   1  -5   24.23    2.03 
   3  -1  -5   25.48    2.09 
  -3  -1   5   28.40    1.91 
   3  -1  -5   26.32    1.75 
  -3  -1   5   27.66    2.00 
   3   1  -4  252.13   10.86 
  -3   1   4  270.57   10.44 
   3   1  -4  263.40   10.88 
   3   1  -4  257.13   10.61 
  -3   1   4  263.73   10.70 
  -3   1   4  260.86   10.48 
  -3  -1   4  263.88   10.64 
   3  -1  -4  259.39   10.43 
   3  -1  -4  249.60   10.94 
   3  -1  -4  262.43   10.64 
  -3  -1   4  253.56   10.74 
  -3   1   3  139.42    5.86 
  -3   1   3  136.28    6.04 
  -3   1   3  142.29    6.19 
   3   1  -3  134.92    6.19 
   3   1  -3  141.15    6.16 
   3   1  -3  141.08    6.05 
  -3  -1   3  133.10    6.10 
  -3  -1   3  140.13    6.24 
   3  -1  -3  135.95    6.23 
   3  -1  -3  134.57    6.00 
   3  -1  -3  141.44    5.84 
  -3  -1   3  133.31    6.01 
  -3  -1   3  139.78    6.14 
   3   1  -2  120.68    5.37 
   3   1  -2  115.43    5.19 
   3   1  -2  111.75    5.05 
  -3   1   2  117.87    5.02 
  -3   1   2  113.73    5.12 
  -3   1   2  115.63    5.14 
  -3  -1   2  109.67    5.05 
  -3  -1   2  117.85    5.28 
   3  -1  -2  115.22    5.14 
   3  -1  -2  115.86    5.01 
  -3  -1   2  110.61    5.06 
   3  -1  -2  111.90    5.17 
  -3  -1   2  117.12    5.19 
   3   1  -1  101.18    4.42 
  -3   1   1   96.31    4.21 
   3   1  -1   94.34    4.45 
   3   1  -1  100.12    4.17 
  -3   1   1   94.05    4.41 
  -3   1   1   89.04    4.28 
   3   1  -1   98.14    4.58 
  -3  -1   1   91.00    4.49 
   3  -1  -1   91.24    4.37 
  -3  -1   1   92.92    4.44 
   3  -1  -1   95.92    4.29 
  -3  -1   1   92.68    4.11 
   3  -1  -1   87.28    4.19 
  -3  -1   1   97.04    4.40 
  -3   1   0    0.04    0.37 
  -3   1   0   -0.11    0.56 
   3   1   0    0.68    0.58 
   3   1   0    0.68    0.71 
   3   1   0    1.16    0.39 
  -3   1   0    0.16    0.59 
  -3  -1   0    0.16    0.45 
   3  -1   0   -0.42    0.37 
   3  -1   0    0.71    0.62 
   3  -1   0    1.47    0.60 
  -3  -1   0   -0.31    0.60 
   3  -1   0    0.17    0.41 
  -3  -1   0    0.26    0.35 
  -3  -1   0    0.12    0.47 
  -3  -1   0    0.58    0.36 
  -3   1  -1  215.26    8.39 
   3   1   1  214.52    8.32 
   3   1   1  211.02    9.21 
  -3   1  -1  218.87    9.14 
  -3   1  -1  218.94    9.04 
   3  -1   1  219.57    9.05 
  -3  -1  -1  217.04    8.35 
   3  -1   1  219.78    8.40 
  -3  -1  -1  205.95    9.07 
   3  -1   1  214.26    9.12 
  -3  -1  -1  215.89    8.33 
   3   1   2  351.86   13.85 
  -3   1  -2  316.86   13.71 
   3   1   2  342.51   12.81 
  -3   1  -2  342.21   12.75 
  -3   1  -2  335.29   12.70 
   3  -1   2  342.31   13.70 
  -3  -1  -2  325.68   13.70 
   3  -1   2  329.75   12.72 
  -3  -1  -2  335.02   12.82 
  -3   1  -3  560.61   21.31 
  -3   1  -3  571.75   22.56 
   3   1   3  563.93   22.53 
  -3   1  -3  569.74   21.35 
   3   1   3  564.82   21.48 
  -3  -1  -3  559.11   22.44 
  -3  -1  -3  568.05   21.53 
   3  -1   3  574.84   22.46 
  -3   1  -4    9.71    0.73 
  -3   1  -4   10.36    0.78 
  -3   1  -4    7.10    1.53 
   3   1   4    9.04    0.87 
   3   1   4    8.82    1.64 
   3  -1   4    9.27    0.74 
  -3  -1  -4    9.38    0.91 
  -3  -1  -4    9.02    1.56 
   3  -1   4   10.06    1.64 
   3   1   5    2.52    0.63 
  -3   1  -5    1.98    1.06 
   3   1   5    1.04    0.81 
  -3   1  -5    2.48    0.57 
   3  -1   5    3.00    0.60 
  -3  -1  -5    3.44    0.74 
   3  -1   5    0.46    0.77 
  -3  -1  -5    3.07    1.06 
   3   1   6    2.04    0.70 
  -3   1  -6    4.86    1.31 
  -3   1  -6    4.36    0.78 
   3   1   6    3.45    1.22 
  -3  -1  -6    3.97    1.16 
   3  -1   6    4.20    1.34 
   3  -1   6    2.88    0.68 
  -3  -1  -6    3.28    0.85 
  -3   1  -7   16.11    2.39 
  -3   1  -7   16.95    1.41 
   3   1   7   16.82    2.44 
   3  -1   7   16.44    2.38 
   3  -1   7   16.86    1.39 
  -3  -1  -7   17.27    2.40 
  -3  -1  -7   18.64    1.63 
   3   1   8  102.22    5.79 
  -3   1  -8   93.55    4.67 
  -3   1  -8   92.69    5.69 
  -3  -1  -8   95.56    4.96 
  -3  -1  -8   95.69    5.58 
   3  -1   8  100.38    5.74 
   3   1   9   85.41    5.26 
  -3   1  -9   76.66    5.17 
  -3   1  -9   79.54    4.23 
   3  -1   9   80.26    5.13 
  -3  -1  -9   76.90    4.43 
  -3  -1  -9   79.35    4.98 
  -3   1 -10    1.57    0.83 
   3   1  10    0.92    1.11 
  -3   1 -10    0.86    0.93 
   3  -1  10    1.50    1.23 
  -3  -1 -10    0.30    1.01 
  -3  -1 -10    2.98    1.16 
  -3   1 -11   12.85    2.50 
   3   1  11   10.47    2.26 
  -3   1 -11   10.21    1.75 
   3  -1  11   12.79    2.51 
  -3  -1 -11    8.88    1.99 
  -3  -1 -11    8.79    1.78 
  -3   1 -12    1.16    1.44 
  -3   1 -12    5.51    1.39 
   3   1  12    4.28    1.72 
  -3  -1 -12    2.35    1.42 
   3  -1  12    2.43    1.50 
  -3  -1 -12    2.62    1.19 
  -3   1 -13    5.51    1.54 
  -3   1 -13    3.55    1.72 
   3   1  13    4.49    1.88 
   3  -1  13    6.78    2.07 
  -3  -1 -13    3.12    1.58 
  -3  -1 -13    3.76    1.30 
  -3   1 -14   -0.89    1.17 
   3   1  14    1.39    1.39 
  -3   1 -14    0.02    0.83 
   3  -1  14   -0.98    1.13 
  -3  -1 -14    1.55    1.12 
  -3  -1 -14   -0.57    0.94 
  -3   1 -15    1.32    1.49 
  -3   1 -15    4.94    1.56 
   3   1  15    2.88    1.48 
  -3  -1 -15    5.78    2.10 
  -3  -1 -15    0.50    1.14 
   3  -1  15    3.57    1.92 
  -3   1 -16    1.39    1.69 
  -3   1 -16   -0.46    0.96 
   3   1  16    0.41    1.48 
   3  -1  16   -1.17    0.67 
  -3  -1 -16    1.12    1.38 
  -3  -1 -16    0.95    1.11 
   3   1  17    3.06    1.95 
  -3   1 -17   -0.77    0.86 
  -3  -1 -17    0.51    1.30 
  -3  -1 -17    1.04    1.47 
   3  -1  17    5.46    2.43 
  -3   1 -18    5.74    2.43 
   3   1  18    2.12    1.94 
   3  -1  18   -0.13    1.46 
  -3  -1 -18    0.01    1.57 
  -3  -1 -18    1.32    1.33 
   3   1  19   21.02    4.18 
  -3   1 -19   22.31    4.31 
  -3  -1 -19   17.21    3.23 
   3  -1  19   20.06    4.11 
  -3  -1 -19   18.02    3.79 
   3   1  20    3.37    2.27 
  -3   1 -20    2.93    2.29 
  -3  -1 -20    2.00    1.94 
   3  -1  20   -1.32    1.41 
  -3   1 -21   -0.58    1.90 
   3   1  21   -0.69    1.30 
   3  -1  21   -1.13    1.11 
  -3  -1 -21    1.39    1.78 
  -3   1 -22    3.84    2.45 
   3   1  22    8.56    3.41 
  -3  -1 -22    1.56    2.27 
   3  -1  22    3.93    2.78 
  -3   1 -23    1.90    2.15 
   3   1  23    0.84    2.18 
  -3  -1 -23    0.03    1.97 
   3  -1  23   -1.61    1.52 
   3   2 -24    5.07    2.84 
  -3   2  24    3.36    2.42 
   3  -2 -24   -0.41    2.10 
  -3  -2  24    1.77    2.72 
   3   2 -23   -0.82    1.53 
  -3   2  23    0.81    1.89 
  -3  -2  23   -0.52    2.05 
   3  -2 -23   -0.68    2.08 
   3   2 -22   -0.43    1.45 
  -3   2  22    1.76    2.02 
   3  -2 -22    2.31    1.72 
  -3  -2  22    5.56    2.65 
  -3   2  21    0.86    1.44 
   3   2 -21   -1.32    1.31 
  -3  -2  21    1.65    2.04 
   3  -2 -21    0.30    1.75 
   3   2 -20    6.96    2.79 
  -3   2  20    7.81    2.67 
  -3  -2  20    6.84    2.72 
   3  -2 -20    5.25    2.59 
  -3   2  19    8.89    2.72 
   3   2 -19    9.55    2.97 
   3  -2 -19    9.80    3.19 
  -3  -2  19    9.31    2.72 
   3   2 -18    6.28    2.58 
  -3   2  18    4.12    2.08 
   3  -2 -18    6.90    2.56 
  -3  -2  18    5.78    2.33 
  -3   2  17    0.48    1.50 
  -3   2  17    4.05    1.53 
   3   2 -17    1.17    1.41 
   3  -2 -17    4.61    2.01 
   3  -2 -17    1.29    1.18 
  -3  -2  17    3.28    1.98 
  -3   2  16    8.68    1.85 
   3   2 -16   10.95    2.93 
  -3   2  16   11.24    2.76 
   3   2 -16    8.79    1.96 
   3  -2 -16   11.68    2.13 
  -3  -2  16   17.80    3.32 
   3  -2 -16    7.25    2.39 
   3   2 -15    8.99    1.87 
  -3   2  15   14.51    2.88 
  -3   2  15   11.76    2.05 
   3   2 -15   18.01    3.40 
  -3  -2  15   10.44    2.50 
   3  -2 -15   16.66    3.30 
   3  -2 -15   14.38    2.34 
   3   2 -14    0.87    1.10 
  -3   2  14   -1.22    0.58 
   3   2 -14    0.76    0.81 
  -3   2  14    1.37    0.83 
   3  -2 -14    0.29    0.88 
  -3  -2  14   -0.13    0.90 
   3  -2 -14    2.13    0.96 
   3   2 -13   18.10    3.28 
   3   2 -13   16.04    2.26 
  -3   2  13   20.42    1.95 
  -3   2  13   13.60    2.76 
   3  -2 -13   15.96    2.18 
   3  -2 -13   13.89    2.84 
  -3  -2  13   14.08    2.74 
   3   2 -12   12.43    2.53 
   3   2 -12    5.66    1.32 
  -3   2  12    6.45    1.77 
  -3   2  12    4.38    1.19 
  -3  -2  12    5.31    1.76 
   3  -2 -12    7.52    1.45 
   3  -2 -12    8.53    2.15 
  -3   2  11    6.39    1.73 
   3   2 -11    3.85    1.15 
   3   2 -11    4.27    1.56 
  -3   2  11    3.96    1.05 
  -3  -2  11    4.11    1.65 
   3  -2 -11    5.80    1.84 
  -3   2  10    8.08    1.98 
   3   2 -10   10.42    1.60 
  -3   2  10   11.57    1.52 
   3   2 -10   10.08    2.30 
   3  -2 -10    8.87    2.20 
  -3  -2  10   11.87    2.26 
  -3   2   9    9.58    1.96 
  -3   2   9    8.77    1.28 
   3   2  -9    7.50    1.82 
   3   2  -9    7.92    1.38 
  -3  -2   9   12.17    2.16 
   3  -2  -9    9.23    2.16 
   3   2  -8   22.39    1.80 
  -3   2   8   22.77    2.92 
   3   2  -8   20.22    2.84 
  -3   2   8   20.46    1.61 
   3  -2  -8   22.30    3.09 
  -3  -2   8   18.28    2.60 
   3   2  -7   28.72    2.74 
  -3   2   7   28.45    1.87 
  -3   2   7   28.94    2.20 
  -3   2   7   24.60    2.53 
   3   2  -7   27.66    2.02 
   3  -2  -7   26.64    2.71 
   3  -2  -7   28.22    1.87 
  -3  -2   7   28.32    2.63 
   3   2  -6   14.30    1.68 
  -3   2   6   14.91    1.34 
  -3   2   6   14.41    1.25 
  -3   2   6   14.60    2.20 
   3   2  -6   15.92    2.46 
   3   2  -6   14.97    2.18 
  -3  -2   6   14.62    1.35 
   3  -2  -6   15.62    2.37 
   3  -2  -6   13.84    1.24 
  -3  -2   6   11.52    1.99 
   3   2  -5   23.64    2.14 
   3   2  -5   22.22    2.27 
  -3   2   5   19.68    2.05 
   3   2  -5   22.46    1.77 
  -3   2   5   21.30    1.55 
  -3  -2   5   18.81    2.43 
   3  -2  -5   22.38    1.58 
   3  -2  -5   21.81    2.68 
  -3  -2   5   20.98    1.65 
   3   2  -4   44.09    2.68 
  -3   2   4   44.93    2.47 
   3   2  -4   45.99    3.29 
   3   2  -4   42.93    2.98 
  -3   2   4   43.05    3.19 
   3  -2  -4   40.04    2.39 
  -3  -2   4   39.91    3.08 
   3  -2  -4   45.29    3.11 
  -3  -2   4   43.87    2.61 
  -3   2   3    5.29    1.42 
   3   2  -3    6.12    1.29 
   3   2  -3    5.35    1.39 
  -3   2   3    6.49    1.05 
  -3  -2   3    5.75    1.08 
   3  -2  -3    7.49    1.10 
   3  -2  -3    6.77    1.36 
   3   2  -2   67.30    4.40 
   3   2  -2   78.11    3.86 
  -3   2   2   64.64    4.20 
  -3   2   2   72.27    3.73 
  -3  -2   2   77.12    3.91 
   3  -2  -2   70.71    3.91 
  -3   2   1    6.54    1.51 
  -3   2   1    3.05    0.96 
   3   2  -1    3.98    1.28 
   3   2  -1    3.47    0.84 
  -3  -2   1    3.18    0.80 
  -3  -2   1    4.14    1.08 
   3  -2  -1    3.73    0.88 
  -3   2   0   -0.41    0.38 
  -3   2   0   -0.10    0.61 
   3   2   0    0.62    0.87 
  -3   2   0   -0.15    0.80 
   3   2   0    0.33    0.39 
   3  -2   0    0.25    0.51 
   3  -2   0   -0.56    0.68 
  -3  -2   0   -0.02    0.38 
  -3  -2   0    0.61    0.69 
  -3   2  -1    0.02    0.35 
   3   2   1    0.22    0.32 
   3   2   1    0.67    0.99 
  -3   2  -1    1.09    0.93 
  -3   2  -1   -0.58    0.58 
  -3  -2  -1    0.20    0.28 
   3  -2   1   -0.56    0.64 
  -3  -2  -1    0.62    0.33 
   3  -2   1    0.03    0.42 
  -3  -2  -1   -0.72    0.34 
  -3   2  -2   67.49    2.93 
  -3   2  -2   66.84    4.21 
   3   2   2   68.76    4.39 
  -3   2  -2   64.95    4.01 
  -3  -2  -2   63.94    3.99 
   3  -2   2   70.05    3.02 
   3  -2   2   64.86    4.04 
  -3   2  -3    1.41    0.95 
   3   2   3    1.93    1.03 
  -3   2  -3    0.89    1.02 
  -3  -2  -3   -0.19    0.70 
   3  -2   3    2.33    0.96 
   3   2   4   19.98    2.72 
  -3   2  -4   15.49    2.35 
   3  -2   4   17.20    2.43 
  -3  -2  -4   17.44    2.41 
   3   2   5   27.21    2.75 
  -3   2  -5   26.56    2.64 
   3  -2   5   23.51    2.96 
  -3  -2  -5   23.96    2.97 
   3   2   6   22.51    2.97 
   3   2   6   20.29    1.01 
   3   2   6   19.87    1.01 
  -3   2  -6   20.59    2.82 
  -3  -2  -6   20.16    1.03 
   3  -2   6   23.21    2.87 
  -3  -2  -6   19.59    2.73 
   3   2   7    4.27    0.62 
  -3   2  -7    3.43    1.42 
   3   2   7    4.42    1.46 
  -3  -2  -7    4.51    0.66 
   3  -2   7    5.45    1.51 
  -3  -2  -7    4.11    1.52 
   3   2   8   -0.05    1.01 
   3   2   8    1.63    0.53 
  -3   2  -8    0.08    1.05 
  -3  -2  -8   -0.42    0.62 
  -3  -2  -8    1.51    0.55 
   3  -2   8    1.19    0.95 
   3   2   9    4.96    1.80 
  -3   2  -9    2.75    0.55 
  -3   2  -9    4.34    1.71 
   3   2   9    3.88    0.83 
   3  -2   9    3.84    1.46 
  -3  -2  -9    2.43    1.40 
  -3  -2  -9    4.18    0.88 
   3  -2   9    3.31    0.55 
  -3   2 -10   11.54    2.49 
  -3   2 -10   10.00    1.06 
   3   2  10    6.54    1.88 
   3  -2  10   10.74    2.38 
   3  -2  10   15.18    1.37 
  -3  -2 -10   12.96    2.63 
  -3  -2 -10   12.57    1.57 
  -3   2 -11   17.07    3.22 
   3   2  11   18.02    3.20 
  -3   2 -11   19.51    1.56 
   3  -2  11   19.04    3.25 
  -3  -2 -11   18.22    1.77 
  -3  -2 -11   20.13    3.32 
   3   2  12   20.72    3.52 
  -3   2 -12   19.84    3.52 
   3  -2  12   29.95    4.02 
  -3  -2 -12   24.44    3.79 
  -3  -2 -12   22.80    2.10 
  -3   2 -13   35.41    4.76 
   3   2  13   29.82    4.21 
  -3  -2 -13   23.70    2.35 
   3  -2  13   24.56    3.91 
  -3  -2 -13   23.08    3.79 
  -3   2 -14   -0.76    1.21 
   3   2  14    0.56    1.40 
   3  -2  14   -0.73    1.35 
  -3  -2 -14    0.87    1.40 
  -3   2 -15    5.50    2.17 
   3   2  15    3.25    1.73 
   3  -2  15    7.04    2.29 
  -3  -2 -15    3.54    1.89 
  -3   2 -16    0.27    1.51 
   3   2  16    1.21    1.59 
  -3  -2 -16    4.36    1.94 
   3  -2  16   -1.92    1.27 
   3   2  17    5.56    2.51 
  -3   2 -17    1.32    1.82 
  -3  -2 -17    5.93    2.34 
   3  -2  17    4.40    2.19 
   3   2  18   -0.59    1.65 
  -3   2 -18    1.62    1.57 
  -3  -2 -18    0.51    1.67 
   3  -2  18    0.48    1.85 
   3   2  19    1.89    2.01 
  -3   2 -19    3.82    2.53 
  -3  -2 -19   -0.85    1.78 
   3  -2  19    3.39    2.42 
  -3   2 -20    1.35    2.23 
   3   2  20    4.18    2.25 
  -3  -2 -20    1.46    2.17 
   3  -2  20    2.31    2.43 
  -3   2 -21    3.62    2.71 
   3   2  21    3.76    2.65 
  -3  -2 -21    4.85    2.52 
   3  -2  21    0.57    1.91 
  -3   2 -22    2.17    2.47 
   3   2  22    1.53    2.20 
  -3  -2 -22   -0.38    1.99 
   3  -2  22   -1.52    2.04 
  -3   3  22    1.73    2.18 
   3   3 -22    2.49    2.17 
  -3  -3  22    0.53    2.12 
   3  -3 -22    2.50    2.15 
  -3   3  21    0.99    1.89 
   3   3 -21    1.11    1.74 
   3  -3 -21    1.68    2.43 
  -3  -3  21   -0.80    1.99 
  -3   3  20    3.75    2.48 
   3   3 -20    2.54    1.95 
   3  -3 -20   -0.12    1.95 
  -3  -3  20    1.83    2.20 
  -3   3  19    1.43    2.04 
   3   3 -19    7.97    2.92 
  -3  -3  19    4.36    2.30 
   3  -3 -19    1.79    2.07 
  -3   3  18    2.44    1.96 
   3   3 -18    4.70    2.33 
  -3  -3  18    0.17    1.33 
   3  -3 -18    0.90    2.02 
   3   3 -17    1.46    1.61 
  -3   3  17    2.10    1.78 
  -3  -3  17    2.26    1.73 
   3  -3 -17   -0.92    1.29 
  -3   3  16    5.82    2.28 
   3   3 -16    5.97    2.21 
  -3  -3  16    6.14    2.25 
   3  -3 -16    8.52    2.85 
  -3   3  15   53.39    5.13 
   3   3 -15   63.70    5.70 
   3  -3 -15   50.72    5.25 
  -3  -3  15   48.72    4.85 
  -3   3  14    2.54    1.61 
   3   3 -14    3.08    2.03 
   3  -3 -14   -0.37    1.18 
  -3  -3  14   -0.48    1.19 
   3   3 -13   25.87    4.23 
  -3   3  13   25.03    3.93 
   3  -3 -13   23.09    4.10 
  -3  -3  13   29.41    4.16 
   3   3 -12    1.15    1.13 
  -3   3  12    0.44    1.16 
  -3  -3  12    1.07    1.07 
   3  -3 -12    3.44    1.74 
  -3   3  11   19.40    1.62 
   3   3 -11   16.70    3.15 
   3   3 -11   20.12    1.80 
  -3   3  11   17.69    3.25 
  -3  -3  11   18.31    1.64 
  -3  -3  11   21.53    3.47 
   3  -3 -11   20.62    3.68 
   3   3 -10    0.71    1.05 
  -3   3  10    0.14    1.06 
   3   3 -10    1.06    0.65 
  -3   3  10    0.64    0.49 
  -3  -3  10    0.42    0.99 
  -3  -3  10    0.65    0.57 
   3  -3 -10   -0.98    0.94 
  -3   3   9   -1.41    0.81 
  -3   3   9   -0.25    0.40 
   3   3  -9   -0.61    0.86 
   3   3  -9    1.15    0.65 
   3  -3  -9    0.58    0.84 
  -3  -3   9    0.56    0.60 
  -3  -3   9   -0.98    0.81 
   3   3  -8    1.16    1.43 
  -3   3   8    0.96    1.21 
   3   3  -8    0.08    1.01 
  -3   3   8    1.03    0.53 
  -3  -3   8    2.98    1.44 
  -3  -3   8    0.71    0.60 
   3  -3  -8   -0.10    0.95 
   3   3  -7    2.53    1.30 
  -3   3   7    0.68    0.91 
  -3   3   7    1.16    0.54 
   3   3  -7    1.67    0.99 
   3  -3  -7    0.12    1.02 
  -3  -3   7    0.96    0.65 
  -3  -3   7    1.30    0.94 
   3   3  -6   29.78    3.84 
   3   3  -6   28.26    2.70 
  -3   3   6   23.32    1.83 
  -3   3   6   30.25    3.75 
   3  -3  -6   29.86    3.60 
  -3  -3   6   27.20    3.57 
  -3  -3   6   23.77    1.97 
  -3   3   5    2.15    1.28 
   3   3  -5    0.62    1.26 
   3   3  -5    1.36    1.02 
  -3   3   5    0.84    0.59 
  -3  -3   5    0.34    0.89 
  -3  -3   5    0.11    0.60 
   3  -3  -5    1.05    1.01 
   3   3  -4   11.01    1.91 
   3   3  -4    8.95    2.26 
  -3   3   4   11.02    1.50 
  -3   3   4   11.01    2.31 
  -3  -3   4    9.15    1.53 
   3  -3  -4    8.30    1.82 
  -3  -3   4   10.18    2.24 
  -3   3   3  138.60    6.62 
  -3   3   3  142.28    7.89 
   3   3  -3  137.83    8.00 
   3   3  -3  132.32    6.93 
   3  -3  -3  152.04    7.34 
  -3  -3   3  144.92    6.88 
   3   3  -2   24.37    2.13 
  -3   3   2   23.82    3.29 
   3   3  -2   28.13    3.69 
  -3   3   2   25.51    2.17 
  -3  -3   2   25.46    2.26 
   3  -3  -2   26.58    2.40 
  -3   3   1    1.16    0.79 
   3   3  -1    1.17    0.75 
   3   3  -1    0.89    1.21 
  -3   3   1   -0.93    0.88 
   3  -3  -1    1.84    0.93 
  -3  -3   1    3.05    1.06 
   3   3   0    2.81    1.45 
  -3   3   0    0.96    0.84 
  -3   3   0   -0.48    0.95 
   3   3   0    2.56    0.76 
  -3  -3   0    1.40    1.00 
   3  -3   0    0.81    0.71 
  -3   3  -1    9.54    2.23 
   3   3   1    9.38    2.18 
   3   3   1   10.01    1.00 
  -3   3  -1    9.42    1.81 
  -3  -3  -1   12.05    1.99 
   3  -3   1    9.80    1.44 
   3  -3   1    3.56    1.52 
  -3  -3  -1    7.97    1.02 
  -3   3  -2    1.68    1.28 
  -3   3  -2    0.50    0.51 
   3   3   2    0.55    0.35 
   3   3   2   -0.31    0.90 
  -3   3  -2    1.84    1.09 
   3  -3   2    0.73    1.00 
   3  -3   2    0.46    0.53 
  -3  -3  -2    0.25    0.78 
  -3  -3  -2    0.80    0.32 
  -3  -3  -2    0.53    0.29 
  -3   3  -3   13.10    2.30 
  -3   3  -3   10.76    0.92 
  -3   3  -3   15.38    2.65 
   3   3   3    8.52    2.18 
   3  -3   3   10.99    1.00 
  -3  -3  -3    8.23    1.94 
   3  -3   3   14.81    2.50 
   3  -3   3    9.12    0.96 
  -3   3  -4    4.58    1.76 
  -3   3  -4    5.01    1.63 
   3   3   4    9.93    2.33 
   3  -3   4    7.06    0.57 
  -3  -3  -4    8.36    1.94 
   3  -3   4    6.52    0.56 
   3  -3   4    5.96    1.78 
   3   3   5   -0.66    0.83 
  -3   3  -5   -0.73    0.89 
   3  -3   5   -0.08    1.08 
  -3  -3  -5    1.43    0.93 
   3   3   6   11.10    2.57 
  -3   3  -6   10.93    2.39 
  -3  -3  -6   11.03    2.28 
   3  -3   6   12.87    2.49 
   3   3   7  147.76    8.62 
  -3   3  -7  145.17    8.28 
   3  -3   7  136.22    8.14 
  -3  -3  -7  136.48    8.08 
   3   3   8    4.35    1.72 
  -3   3  -8    2.18    1.47 
  -3  -3  -8    2.38    1.50 
   3  -3   8    4.93    1.71 
  -3   3  -9   43.65    4.31 
   3   3   9   35.44    4.69 
   3  -3   9   42.48    4.17 
  -3  -3  -9   44.07    4.18 
  -3   3 -10    7.37    2.33 
   3   3  10    8.56    2.41 
  -3  -3 -10    4.77    2.07 
   3  -3  10    8.89    2.36 
   3   3  11    2.87    1.79 
  -3   3 -11    2.02    1.36 
   3  -3  11   -0.67    1.06 
  -3  -3 -11   -0.53    1.08 
  -3   3 -12    7.67    2.48 
   3   3  12    4.08    1.71 
  -3  -3 -12    9.22    2.57 
   3  -3  12    4.26    2.03 
  -3   3 -13   44.99    5.69 
   3   3  13   36.35    5.25 
   3  -3  13   45.50    5.59 
  -3  -3 -13   45.57    5.83 
  -3   3 -14   -1.07    1.00 
   3   3  14    1.39    1.60 
   3  -3  14    1.72    1.27 
  -3  -3 -14   -0.72    1.27 
   3   3  15   52.44    5.39 
  -3   3 -15   60.22    5.94 
  -3  -3 -15   51.21    5.30 
   3  -3  15   57.41    5.63 
   3   3  16   -1.05    1.16 
  -3   3 -16    0.15    1.30 
   3  -3  16    0.20    1.72 
  -3  -3 -16    1.23    1.85 
  -3   3 -17    5.30    2.49 
   3   3  17    3.16    1.92 
  -3  -3 -17    1.98    2.07 
   3  -3  17    4.28    2.20 
  -3   3 -18    0.61    1.73 
   3   3  18   -0.36    1.61 
   3  -3  18    0.32    1.98 
  -3  -3 -18    1.32    1.77 
  -3   3 -19   -1.90    1.88 
   3   3  19   -0.54    2.01 
   3  -3  19   -0.79    1.79 
  -3  -3 -19    0.23    2.09 
   3   3  20    1.42    2.39 
  -3   3 -20   -1.03    1.34 
  -3  -3 -20   -1.95    2.07 
   3  -3  20   -1.72    3.48 
  -3   4  20    3.68    2.74 
   3   4 -20    9.67    3.73 
   3  -4 -20    5.53    3.15 
  -3  -4  20    6.50    3.19 
  -3   4  19    2.56    1.84 
   3   4 -19   -2.41    2.02 
  -3  -4  19   -0.25    1.27 
   3  -4 -19   -0.78    2.12 
  -3   4  18    7.94    2.77 
   3   4 -18    8.67    3.46 
   3  -4 -18    9.89    3.57 
  -3  -4  18   10.24    3.35 
  -3   4  17    3.41    2.22 
   3   4 -17   -2.04    1.72 
   3  -4 -17    0.19    1.83 
  -3  -4  17    1.73    1.65 
   3   4 -16    2.52    1.88 
  -3   4  16    0.14    1.87 
   3  -4 -16    5.31    3.22 
  -3  -4  16   -0.17    1.53 
  -3   4  15    1.40    1.73 
   3   4 -15    2.16    1.98 
  -3  -4  15    0.35    1.55 
   3  -4 -15    1.78    1.82 
  -3   4  14   -0.41    1.54 
   3   4 -14   -0.32    1.48 
  -3  -4  14    0.30    1.70 
   3  -4 -14    0.07    1.60 
  -3   4  13    2.39    1.91 
   3   4 -13    3.58    1.87 
  -3  -4  13    6.85    2.41 
   3  -4 -13    3.09    2.14 
   3   4 -12    1.37    1.75 
  -3   4  12    3.34    1.98 
  -3  -4  12    2.92    2.10 
   3  -4 -12    5.00    2.37 
  -3   4  11   15.46    3.51 
   3   4 -11    7.44    2.52 
  -3  -4  11    9.90    2.62 
   3  -4 -11   16.05    3.34 
   3   4 -10   11.75    2.86 
  -3   4  10   11.51    3.05 
  -3  -4  10   17.55    3.40 
   3  -4 -10   12.48    3.10 
  -3   4   9    2.78    1.65 
   3   4  -9    0.96    1.37 
   3  -4  -9   -0.42    1.14 
  -3  -4   9    1.44    1.52 
   3   4  -8   -0.22    1.01 
   3   4  -8   -1.17    1.31 
  -3   4   8   -0.36    1.14 
   3  -4  -8   -0.21    1.12 
  -3  -4   8    0.73    1.23 
   3   4  -7    4.05    1.83 
  -3   4   7    0.45    1.36 
   3   4  -7    0.80    1.21 
   3  -4  -7    2.12    1.46 
  -3  -4   7    1.76    1.39 
  -3   4   6    0.11    1.29 
   3   4  -6    1.11    1.20 
   3   4  -6    1.65    1.61 
  -3  -4   6    4.19    1.80 
   3  -4  -6    1.25    1.26 
  -3  -4   6    1.60    0.83 
   3   4  -5   -1.76    1.02 
  -3   4   5    0.18    0.59 
  -3   4   5    1.96    1.34 
   3   4  -5    1.51    1.12 
  -3  -4   5    0.30    0.69 
   3  -4  -5   -0.39    0.83 
  -3  -4   5    1.74    1.35 
   3   4  -4    0.09    1.34 
  -3   4   4    0.26    0.62 
   3   4  -4    0.50    0.92 
  -3   4   4   -0.89    1.16 
  -3  -4   4    0.33    1.08 
   3  -4  -4    0.12    1.01 
  -3  -4   4   -0.71    0.63 
  -3   4   3    9.22    1.64 
  -3   4   3    5.55    1.94 
   3   4  -3    8.45    2.45 
   3   4  -3    5.74    1.53 
   3  -4  -3    5.75    1.75 
  -3  -4   3    7.43    1.65 
  -3   4   2    8.68    1.64 
   3   4  -2    5.42    2.11 
  -3   4   2    0.57    1.39 
   3   4  -2    5.49    1.36 
   3  -4  -2    4.69    1.50 
  -3  -4   2    4.77    1.45 
   3   4  -1    4.30    1.87 
  -3   4   1    5.03    1.44 
   3   4  -1    3.85    1.11 
  -3   4   1    5.60    2.25 
   3  -4  -1    3.33    1.29 
  -3  -4   1    3.90    1.38 
  -3   4   0    0.96    1.38 
   3   4   0    2.14    1.69 
   3   4   0    3.80    1.06 
  -3   4   0    3.75    1.29 
   3  -4   0    1.86    1.09 
   3  -4   0    1.48    1.41 
  -3  -4   0    5.09    1.62 
   3   4   1    4.55    1.78 
  -3   4  -1    8.21    1.93 
  -3   4  -1    6.26    2.00 
   3   4   1    4.92    1.02 
   3  -4   1    7.18    1.46 
  -3  -4  -1    3.93    1.51 
   3  -4   1    8.25    2.21 
  -3   4  -2  100.82    6.77 
   3   4   2   78.39    6.17 
  -3   4  -2   77.78    5.31 
   3  -4   2   86.16    6.10 
   3  -4   2   75.22    4.39 
  -3  -4  -2   83.94    5.64 
   3   4   3   35.41    4.83 
  -3   4  -3   40.21    3.57 
  -3   4  -3   38.59    5.04 
   3  -4   3   32.27    4.42 
  -3  -4  -3   31.72    4.01 
   3   4   4   17.24    3.41 
  -3   4  -4   24.49    3.64 
  -3   4  -4   22.66    3.87 
   3  -4   4   21.41    3.48 
  -3  -4  -4   25.39    3.69 
   3   4   5    0.11    1.30 
  -3   4  -5    1.27    1.51 
  -3   4  -5    0.60    1.19 
  -3  -4  -5    1.17    1.33 
   3  -4   5    0.06    1.15 
   3   4   6    6.74    2.17 
  -3   4  -6    3.29    1.52 
   3  -4   6    5.72    2.01 
  -3  -4  -6    3.33    1.53 
  -3   4  -7    0.43    1.44 
   3   4   7    1.16    1.60 
   3  -4   7    4.69    1.96 
  -3  -4  -7    2.02    1.81 
  -3   4  -8   30.92    4.52 
   3   4   8   30.67    4.69 
  -3  -4  -8   40.24    5.09 
   3  -4   8   34.16    4.82 
  -3   4  -9    3.10    1.76 
   3   4   9   -1.07    0.76 
   3  -4   9    0.93    1.46 
  -3  -4  -9    0.56    1.52 
  -3   4 -10   12.54    2.87 
   3   4  10   10.90    3.20 
  -3  -4 -10   11.31    3.05 
   3  -4  10   11.70    3.07 
   3   4  11   -0.66    1.62 
  -3   4 -11    1.23    1.71 
   3  -4  11    1.16    1.70 
  -3  -4 -11   -2.11    0.98 
  -3   4 -12    5.31    2.42 
   3   4  12    7.42    2.65 
   3  -4  12    8.34    2.77 
  -3  -4 -12    6.37    2.62 
  -3   4 -13    1.10    1.83 
   3   4  13    0.60    1.85 
  -3  -4 -13    0.03    1.70 
   3  -4  13   -0.18    1.06 
   3   4  14    1.04    2.17 
  -3   4 -14    1.73    1.66 
  -3  -4 -14    1.30    1.85 
   3  -4  14   -0.30    1.65 
  -3   4 -15   -0.41    1.85 
   3   4  15    1.08    2.04 
   3  -4  15    1.18    1.60 
  -3  -4 -15    1.10    1.95 
   3   4  16    3.01    2.28 
  -3   4 -16   -0.44    2.05 
   3  -4  16   -1.50    1.79 
  -3  -4 -16    0.16    1.92 
   3   4  17    5.54    2.97 
  -3   4 -17    1.33    2.17 
  -3  -4 -17    7.11    2.94 
   3  -4  17    0.13    1.90 
  -3   4 -18    6.98    3.30 
   3   4  18    1.80    2.57 
  -3  -4 -18    5.52    3.29 
   3  -4  18    1.89    2.40 
   3   5 -17    0.57    2.36 
  -3   5  17   -2.00    2.16 
  -3  -5  17    1.12    2.60 
   3  -5 -17   -1.80    2.05 
  -3   5  16    3.73    2.66 
   3   5 -16    4.37    2.56 
   3  -5 -16    3.38    2.67 
  -3  -5  16   -0.15    2.03 
  -3   5  15    2.05    2.41 
   3   5 -15    1.05    2.02 
  -3  -5  15    2.70    2.48 
   3  -5 -15    0.45    2.01 
   3   5 -14   -1.44    1.04 
  -3   5  14    2.51    2.35 
  -3  -5  14    1.45    2.10 
   3  -5 -14    1.97    1.76 
  -3   5  13    2.78    2.32 
   3   5 -13    0.31    1.78 
  -3  -5  13    4.41    2.24 
   3  -5 -13    6.45    2.64 
   3   5 -12    3.02    2.08 
  -3   5  12    2.09    2.10 
  -3  -5  12    4.32    2.32 
   3  -5 -12    5.98    2.99 
   3   5 -11    2.00    1.84 
  -3   5  11    3.12    2.18 
   3  -5 -11    0.70    1.39 
  -3  -5  11    4.29    2.34 
  -3   5  10    3.99    2.42 
   3   5 -10    4.89    2.20 
   3  -5 -10    5.64    2.43 
  -3  -5  10    5.31    2.35 
   3   5  -9    2.60    2.17 
   3   5  -9    4.74    1.96 
  -3   5   9   -0.84    1.71 
   3  -5  -9   -0.99    1.06 
  -3  -5   9    0.13    1.72 
   3   5  -8    5.24    1.85 
  -3   5   8    4.59    2.25 
   3   5  -8    5.40    2.53 
  -3  -5   8    7.79    2.80 
   3  -5  -8    3.91    2.09 
   3   5  -7    0.04    1.20 
   3   5  -7    0.59    1.84 
  -3   5   7    1.36    1.70 
   3  -5  -7    2.12    1.81 
  -3  -5   7   -1.50    1.26 
   3   5  -6    5.81    2.00 
   3   5  -6    7.94    2.68 
  -3   5   6    2.93    2.14 
   3  -5  -6    8.94    2.57 
  -3  -5   6    7.95    2.57 
   3   5  -5   -0.04    1.27 
   3   5  -5   -0.94    1.02 
  -3   5   5   -0.49    1.28 
   3  -5  -5   -0.48    1.09 
  -3  -5   5    1.09    1.43 
   3   5  -4    0.65    1.41 
  -3   5   4    0.64    1.47 
   3  -5  -4    0.39    1.29 
  -3  -5   4   -0.82    0.91 
  -3   5   3    6.52    2.42 
   3   5  -3    4.84    2.33 
   3  -5  -3    6.12    2.18 
  -3  -5   3    6.94    2.39 
  -3   5   2   43.48    5.94 
   3   5  -2   49.85    6.41 
  -3  -5   2   41.56    3.73 
   3  -5  -2   47.68    4.11 
  -3   5   1    3.52    1.98 
   3   5  -1    5.55    2.55 
   3  -5  -1    4.34    1.90 
  -3  -5   1    3.95    1.64 
  -3   5   0    3.34    2.26 
   3   5   0    0.78    1.71 
   3  -5   0   -0.45    0.73 
  -3  -5   0    0.97    1.34 
  -3   5  -1   21.07    3.15 
  -3   5  -1   23.21    4.53 
   3   5   1   18.52    3.94 
   3  -5   1   18.62    3.62 
  -3  -5  -1   18.98    3.29 
  -3   5  -2   17.68    3.81 
  -3   5  -2   12.39    2.83 
   3   5   2   18.05    3.98 
  -3  -5  -2   16.86    3.22 
   3  -5   2   13.44    3.13 
  -3   5  -3   -0.28    1.15 
  -3   5  -3    2.30    1.64 
   3   5   3    2.43    1.95 
   3  -5   3    1.69    1.45 
  -3  -5  -3    0.73    1.39 
  -3   5  -4    1.38    1.25 
   3   5   4    0.57    1.34 
  -3   5  -4    0.03    1.32 
  -3  -5  -4    1.41    1.42 
   3  -5   4    1.09    1.29 
   3   5   5    3.14    2.23 
  -3   5  -5    0.07    1.11 
  -3   5  -5    2.51    1.71 
   3  -5   5   -1.09    0.61 
  -3  -5  -5   -0.61    1.25 
   3   5   6    0.90    1.73 
  -3   5  -6   -0.80    1.03 
   3  -5   6   -0.33    0.97 
  -3  -5  -6   -1.19    1.25 
  -3   5  -7    0.17    1.29 
   3   5   7   -0.31    1.82 
   3  -5   7    3.81    2.09 
  -3  -5  -7    2.25    1.77 
  -3   5  -8   22.85    4.19 
   3   5   8   16.79    4.14 
   3  -5   8   12.63    3.45 
  -3  -5  -8   12.89    3.48 
   3   5   9    1.67    2.72 
  -3   5  -9    1.24    1.77 
   3  -5   9   -0.37    1.59 
  -3  -5  -9    0.50    1.37 
  -3   5 -10   -0.19    1.81 
   3   5  10    1.32    2.11 
   3  -5  10    1.76    1.68 
  -3  -5 -10    0.68    1.86 
   3   5  11   -1.57    1.79 
  -3   5 -11    0.52    1.81 
  -3  -5 -11    4.36    2.36 
   3  -5  11    2.75    2.24 
  -3   5 -12    1.63    2.13 
   3   5  12   -1.92    1.85 
  -3  -5 -12   -0.44    1.85 
   3  -5  12    0.47    1.74 
  -3   5 -13    3.80    2.40 
   3   5  13   -1.59    1.86 
   3  -5  13   -1.11    1.11 
  -3  -5 -13    2.10    2.25 
   3   5  14    1.07    2.27 
  -3   5 -14   -1.53    1.55 
  -3  -5 -14   -0.09    2.17 
   3  -5  14    1.17    2.22 
  -3   6  11    0.56    2.25 
   3  -6 -11    3.10    2.51 
  -3  -6  11    0.42    2.26 
  -3   6  10    1.04    1.56 
  -3  -6  10    0.49    2.25 
   3  -6 -10    0.68    2.16 
   3   6  -9    2.76    2.12 
  -3   6   9    3.25    2.54 
  -3  -6   9   -1.61    1.13 
   3  -6  -9   -1.65    1.50 
  -3   6   8    1.78    2.55 
   3   6  -8    0.13    2.14 
   3  -6  -8   -0.86    1.45 
  -3  -6   8    0.93    1.88 
   3   6  -7    5.68    3.07 
  -3   6   7    4.45    2.92 
  -3  -6   7    5.07    2.65 
   3   6  -6    0.98    1.79 
  -3   6   6   -0.33    2.02 
  -3  -6   6    2.42    2.20 
   3   6  -5   -0.66    2.13 
  -3   6   5   -1.30    1.08 
  -3  -6   5   -1.03    1.74 
  -3   6   4   -3.14    1.82 
   3   6  -4    0.42    1.61 
  -3  -6   4    0.44    1.58 
  -3   6   3    3.05    2.51 
   3   6  -3   -0.54    1.93 
  -3  -6   3    0.72    1.72 
   3   6  -2    5.84    3.34 
  -3   6   2    2.70    1.98 
  -3  -6   2    6.73    2.92 
   3  -6  -2    4.96    2.54 
  -3   6   1    5.44    3.02 
   3   6  -1    2.49    2.44 
  -3  -6   1    0.64    2.06 
   3  -6  -1    0.78    1.74 
   3   6   0   -2.46    1.73 
  -3   6   0   -0.53    1.47 
   3  -6   0   -0.29    1.16 
  -3   6  -1    0.15    2.11 
   3   6   1    3.76    2.72 
   3  -6   1    1.71    2.00 
   3   6   2   -2.03    1.68 
  -3   6  -2    6.81    2.95 
   3  -6   2    4.85    2.32 
  -3   6  -3   10.27    3.66 
   3   6   3    2.83    1.92 
   3  -6   3    8.69    2.82 
  -3   6  -4   -1.48    2.06 
   3   6   4    3.81    2.24 
  -3  -6  -4    0.75    1.59 
   3  -6   4    1.98    2.20 
  -3   6  -5   -0.96    2.35 
   3   6   5    2.47    2.48 
   3  -6   5   -1.04    1.62 
  -3  -6  -5   -0.62    1.72 
   3   6   6   -0.25    2.05 
   3  -6   6    0.24    2.02 
  -3  -6  -6    0.10    1.58 
   3   6   7    7.34    3.03 
  -3  -6  -7    3.52    2.25 
   3  -6   7    7.14    2.80 
   3   6   8   15.34    4.26 
  -3  -6  -8    9.67    3.15 
   3  -6   8    6.19    2.89 
   3   6   9    0.40    2.66 
  -3   6  -9    1.72    1.92 
   3  -6   9    1.24    2.12 
  -3  -6  -9    1.71    2.07 
   4   0 -25   -1.13    1.81 
   4   0 -25   -0.04    1.87 
  -4   0  25   -0.14    1.86 
  -4   0  24    1.69    2.05 
   4   0 -24    3.04    2.13 
   4   0 -24    1.89    2.19 
  -4   0  23   -1.04    1.41 
   4   0 -23    0.85    1.54 
   4   0 -23   -0.15    1.57 
   4   0 -22    5.23    2.37 
   4   0 -22   15.44    3.56 
  -4   0  22    8.04    2.77 
   4   0 -21    1.81    1.78 
   4   0 -21   -0.93    1.10 
  -4   0  21   -2.93    1.26 
   4   0 -20    1.40    1.85 
   4   0 -20    2.45    1.59 
  -4   0  20   -0.27    1.02 
   4   0 -19    0.01    1.21 
   4   0 -19    0.98    1.18 
  -4   0  19   -0.77    1.17 
   4   0 -18    2.67    1.71 
   4   0 -18    2.80    1.75 
  -4   0  18    2.10    1.85 
   4   0 -17    1.39    1.24 
  -4   0  17   -2.16    0.74 
   4   0 -17   -0.35    1.23 
  -4   0  16   27.01    3.71 
   4   0 -16   20.47    3.35 
   4   0 -16   21.99    3.42 
   4   0 -15    0.77    0.84 
  -4   0  15    0.09    0.79 
   4   0 -15    0.62    1.00 
   4   0 -14   14.00    2.58 
  -4   0  14   11.29    2.31 
   4   0 -14   12.42    2.53 
   4   0 -13    1.28    1.09 
   4   0 -13   -0.66    0.50 
  -4   0  13    1.25    1.11 
   4   0 -12  129.00    7.27 
   4   0 -12  129.60    7.20 
  -4   0  12  141.05    7.15 
  -4   0  11    0.72    0.83 
   4   0 -11    1.23    0.96 
   4   0 -11    0.38    0.96 
   4   0 -10   56.79    3.94 
  -4   0  10   61.43    3.76 
   4   0 -10   59.47    4.01 
   4   0  -9    0.59    0.88 
   4   0  -9   -0.68    0.68 
  -4   0   9   -0.12    0.64 
   4   0  -8    6.40    1.41 
  -4   0   8    3.82    1.03 
   4   0  -8    5.97    1.40 
   4   0  -7   -0.50    0.67 
   4   0  -7   -0.22    0.49 
  -4   0   7    0.34    0.51 
   4   0  -6  367.86   14.01 
   4   0  -6  351.82   14.53 
  -4   0   6  334.02   13.96 
   4   0  -6  362.41   14.64 
   4   0  -5   -0.58    0.67 
   4   0  -5   -0.08    0.65 
  -4   0   5    0.07    0.41 
  -4   0   5   -0.16    0.54 
   4   0  -5   -0.24    0.35 
   4   0  -4  122.89    5.33 
   4   0  -4  113.70    5.46 
  -4   0   4  118.94    5.38 
  -4   0   4  118.45    5.32 
  -4   0   4  119.52    4.81 
  -4   0   4  119.05    5.49 
   4   0  -4  113.49    5.33 
   4   0  -4  121.15    4.82 
   4   0  -3    0.52    0.46 
  -4   0   3   -0.20    0.19 
  -4   0   3   -0.16    0.55 
   4   0  -3   -0.80    0.43 
  -4   0   3   -0.55    0.47 
   4   0  -3    0.07    0.18 
  -4   0   3   -0.14    0.35 
   4   0  -3    0.52    0.54 
  -4   0   2   15.24    1.13 
   4   0  -2   13.84    1.17 
  -4   0   2   13.37    1.19 
   4   0  -2   13.58    1.20 
   4   0  -1    0.03    0.25 
  -4   0   1    0.19    0.29 
   4   0  -1    0.41    0.35 
   4   0  -1   -0.10    0.49 
  -4   0   1    0.19    0.35 
  -4   0   1    0.15    0.50 
   4   0   0    8.72    1.04 
  -4   0   0    8.26    0.77 
  -4   0   0    7.30    0.98 
   4   0   0    8.18    0.92 
   4   0   0    7.43    1.06 
  -4   0   0    7.03    0.95 
   4   0   1   -0.27    0.46 
  -4   0  -1    0.60    0.54 
   4   0   1   -0.60    0.41 
  -4   0  -1    0.33    0.35 
   4   0   1    0.82    0.44 
  -4   0  -1    0.16    0.38 
   4   0   1    0.09    0.49 
  -4   0  -1    0.63    0.48 
  -4   0  -2  824.58   30.97 
   4   0   2  824.02   30.88 
  -4   0  -2  778.78   30.95 
   4   0   2  777.30   30.99 
   4   0   2  812.97   30.95 
  -4   0  -2  816.38   30.90 
  -4   0  -2  819.43   30.99 
   4   0   3   -0.07    0.48 
  -4   0  -3    0.19    0.54 
   4   0   3   -0.45    0.42 
  -4   0  -3   -0.62    0.55 
  -4   0  -4  788.67   30.34 
  -4   0  -4  763.80   30.52 
   4   0   4  807.49   30.75 
  -4   0  -5    0.00    0.55 
   4   0   5   -0.97    0.61 
  -4   0  -5   -0.33    0.62 
  -4   0  -6   43.80    3.09 
  -4   0  -6   46.47    3.00 
   4   0   6   48.26    3.35 
   4   0   7    0.11    0.91 
  -4   0  -7   -1.29    0.53 
  -4   0  -7    0.94    0.79 
  -4   0  -8    0.62    0.87 
   4   0   8    1.59    0.99 
  -4   0  -8    0.29    0.66 
   4   0   9    0.31    0.69 
  -4   0  -9   -0.12    0.75 
  -4   0  -9   -1.08    0.49 
  -4   0 -10    0.62    0.82 
   4   0  10   -1.34    0.74 
  -4   0 -10    0.10    0.83 
   4   0  11   -1.53    0.84 
  -4   0 -11   -0.16    0.81 
  -4   0 -11    0.24    0.77 
   4   0  12   10.00    2.41 
  -4   0 -12   12.93    2.46 
  -4   0 -12   13.17    2.38 
   4   0  13   -1.44    0.96 
  -4   0 -13    0.15    0.90 
  -4   0 -13    0.04    0.94 
  -4   0 -14   30.38    4.07 
  -4   0 -14   24.98    3.42 
   4   0  14   25.57    4.01 
   4   0  15   -0.81    1.11 
  -4   0 -15    0.60    1.31 
  -4   0 -15    1.13    1.31 
  -4   0 -16   32.37    4.25 
   4   0  16   29.26    4.55 
  -4   0 -16   29.53    4.27 
   4   0  17   -1.19    1.30 
  -4   0 -17    0.75    1.30 
  -4   0 -17    1.68    1.54 
   4   0  18    6.13    2.53 
  -4   0 -18    4.00    1.86 
  -4   0 -18    6.49    2.27 
   4   0  19    1.00    1.77 
  -4   0 -19    0.21    1.34 
  -4   0 -19    0.19    1.37 
  -4   0 -20    2.04    1.72 
   4   0  20    1.42    2.09 
  -4   0 -20    5.01    2.08 
  -4   0 -21   -1.91    1.38 
   4   0  21    0.52    2.09 
   4   0  22    5.76    2.54 
  -4   0 -22    5.79    2.86 
   4   1 -25    1.44    2.62 
  -4   1  25    3.63    2.55 
  -4  -1  25    5.81    3.02 
   4  -1 -25    3.57    2.24 
  -4   1  24   -0.27    1.77 
   4   1 -24    3.49    2.54 
   4  -1 -24    1.75    1.99 
  -4  -1  24   -1.66    1.87 
   4   1 -23    1.08    2.10 
  -4   1  23    0.22    1.40 
  -4   1  23    3.06    2.03 
  -4  -1  23   -1.74    1.86 
   4  -1 -23   -0.91    1.40 
   4  -1 -23    0.71    1.89 
  -4   1  22   11.06    2.93 
   4   1 -22    9.95    3.24 
  -4  -1  22    6.90    2.94 
   4  -1 -22    5.76    2.57 
   4  -1 -22    5.69    2.17 
   4   1 -21    1.37    1.77 
   4   1 -21    1.05    1.47 
  -4   1  21    0.72    1.55 
   4  -1 -21    0.76    1.44 
  -4  -1  21   -0.12    1.29 
   4  -1 -21   -0.67    1.38 
   4   1 -20    5.34    2.50 
  -4   1  20    4.72    1.95 
   4   1 -20    3.92    1.90 
   4  -1 -20    6.84    2.54 
   4  -1 -20    7.72    2.30 
  -4  -1  20    3.54    2.09 
   4   1 -19    2.82    1.64 
  -4   1  19    3.74    1.86 
   4   1 -19    4.81    2.20 
   4  -1 -19    1.21    1.56 
   4  -1 -19    3.23    1.72 
  -4  -1  19    3.53    2.00 
   4   1 -18    1.13    1.29 
   4   1 -18    0.75    1.17 
  -4   1  18    2.04    1.42 
   4  -1 -18   -0.24    1.01 
  -4  -1  18    0.56    1.53 
   4  -1 -18    1.25    1.58 
   4   1 -17    0.24    0.92 
   4   1 -17    1.66    1.12 
  -4   1  17    0.80    1.28 
   4  -1 -17    2.57    1.85 
  -4  -1  17    0.88    1.39 
   4  -1 -17    3.53    1.68 
   4   1 -16   44.43    4.50 
   4   1 -16   49.94    4.14 
  -4   1  16   57.50    4.53 
  -4  -1  16   46.94    4.29 
   4  -1 -16   44.70    4.01 
   4  -1 -16   56.73    4.93 
   4   1 -15    0.45    1.08 
   4   1 -15   -0.39    0.97 
  -4   1  15   -0.09    0.91 
   4  -1 -15    1.94    1.19 
  -4  -1  15    0.97    0.97 
   4  -1 -15    1.02    1.12 
   4   1 -14    1.58    1.41 
  -4   1  14    0.45    0.97 
   4   1 -14    1.76    1.13 
  -4  -1  14    0.08    0.96 
   4  -1 -14    0.66    1.33 
   4  -1 -14   -0.17    0.91 
   4   1 -13    2.62    1.21 
   4   1 -13    1.11    0.95 
  -4   1  13   -0.76    0.72 
   4  -1 -13    0.55    1.13 
   4  -1 -13   -0.24    0.78 
  -4  -1  13    1.39    1.08 
  -4   1  12   28.54    2.54 
  -4   1  12   28.04    2.71 
   4   1 -12   26.15    3.48 
   4   1 -12   25.73    2.66 
  -4  -1  12   25.89    2.58 
   4  -1 -12   30.15    3.04 
   4  -1 -12   24.02    2.96 
  -4   1  11   49.32    3.64 
   4   1 -11   52.32    4.14 
   4   1 -11   54.72    3.70 
  -4   1  11   55.90    3.52 
   4  -1 -11   54.41    4.22 
   4  -1 -11   53.05    3.61 
  -4  -1  11   49.36    3.71 
  -4   1  10   19.87    2.45 
   4   1 -10   18.60    2.39 
   4   1 -10   19.46    2.80 
  -4   1  10   15.62    2.11 
  -4  -1  10   21.52    2.61 
   4  -1 -10   18.32    2.73 
   4  -1 -10   19.92    2.03 
   4   1  -9   61.04    3.89 
  -4   1   9   68.21    4.01 
   4   1  -9   65.78    4.41 
  -4   1   9   62.16    3.76 
   4  -1  -9   63.96    4.41 
  -4  -1   9   71.49    4.11 
   4  -1  -9   70.37    3.97 
   4   1  -8    3.68    1.31 
  -4   1   8    3.06    0.91 
   4   1  -8    3.57    1.08 
  -4   1   8    3.98    1.12 
   4  -1  -8    0.98    1.03 
   4  -1  -8    5.62    1.20 
  -4  -1   8    5.18    1.20 
  -4   1   7   19.25    1.67 
  -4   1   7   23.47    1.89 
   4   1  -7   22.96    1.98 
   4   1  -7   20.05    2.47 
   4  -1  -7   23.28    2.31 
   4  -1  -7   19.79    1.74 
  -4  -1   7   21.26    1.88 
   4   1  -6    5.06    1.12 
  -4   1   6    5.87    1.13 
   4   1  -6    3.98    1.12 
  -4   1   6    5.48    1.00 
   4  -1  -6    5.77    1.43 
  -4  -1   6    4.87    1.07 
  -4   1   5  235.03   10.18 
  -4   1   5  248.47   10.21 
  -4   1   5  263.81   10.20 
   4   1  -5  238.71   10.57 
   4   1  -5  241.41   10.42 
   4   1  -5  239.08   10.35 
   4  -1  -5  248.07   10.14 
   4  -1  -5  244.50   10.71 
  -4  -1   5  259.23   10.88 
   4  -1  -5  249.91   10.19 
  -4  -1   5  244.53   10.32 
   4   1  -4    4.12    0.99 
   4   1  -4    3.78    0.99 
  -4   1   4    4.06    0.86 
   4   1  -4    5.58    1.15 
  -4   1   4    4.35    0.86 
  -4  -1   4    4.76    1.03 
   4  -1  -4    3.93    0.84 
  -4  -1   4    3.26    0.84 
   4  -1  -4    3.19    1.02 
   4  -1  -4    5.12    0.97 
  -4  -1   4    4.34    1.12 
   4   1  -3  451.03   18.37 
  -4   1   3  476.70   18.53 
   4   1  -3  452.64   18.44 
   4   1  -3  446.88   18.42 
  -4   1   3  452.67   18.19 
  -4   1   3  463.41   18.24 
  -4  -1   3  479.80   18.45 
   4  -1  -3  491.03   18.24 
  -4  -1   3  470.93   18.48 
  -4  -1   3  476.60   18.41 
   4  -1  -3  461.66   18.54 
   4  -1  -3  473.84   18.22 
   4   1  -2   30.43    2.15 
  -4   1   2   30.40    1.99 
   4   1  -2   31.44    2.12 
  -4   1   2   30.13    1.93 
   4   1  -2   32.29    1.96 
  -4   1   2   31.65    2.03 
  -4  -1   2   31.02    1.90 
   4  -1  -2   29.13    1.95 
  -4  -1   2   33.56    2.10 
  -4  -1   2   29.51    2.11 
  -4  -1   2   33.72    1.97 
   4  -1  -2   30.06    1.91 
  -4  -1   2   33.66    2.15 
   4  -1  -2   31.60    2.05 
   4   1  -1   98.35    4.78 
  -4   1   1  106.84    4.75 
  -4   1   1  101.67    4.65 
  -4   1   1   96.83    4.50 
   4   1  -1  106.41    4.89 
   4   1  -1   97.66    4.40 
   4  -1  -1  100.78    4.57 
  -4  -1   1   96.81    4.71 
  -4  -1   1  100.73    4.80 
   4  -1  -1  102.95    4.71 
   4  -1  -1   98.85    4.55 
  -4  -1   1  102.61    4.46 
   4  -1  -1  105.45    4.70 
  -4  -1   1   94.51    4.34 
   4   1   0  120.61    4.96 
  -4   1   0  116.68    5.41 
  -4   1   0  123.36    5.08 
  -4   1   0  115.18    5.49 
   4   1   0  117.25    5.57 
  -4   1   0  122.17    5.36 
   4  -1   0  121.13    5.11 
   4  -1   0  121.31    5.35 
   4  -1   0  121.67    5.45 
  -4  -1   0  118.63    4.98 
  -4  -1   0  112.22    4.92 
  -4  -1   0  115.47    5.52 
   4   1   1   39.96    2.63 
   4   1   1   41.84    1.98 
  -4   1  -1   36.59    2.54 
  -4   1  -1   39.14    2.02 
  -4  -1  -1   40.74    2.56 
   4  -1   1   41.54    2.03 
   4  -1   1   42.36    2.50 
  -4  -1  -1   38.54    1.95 
  -4   1  -2   20.07    1.83 
   4   1   2   21.18    1.96 
   4   1   2   20.42    1.27 
  -4   1  -2   22.85    1.30 
  -4   1  -2   23.52    1.24 
   4  -1   2   21.56    1.25 
   4  -1   2   23.29    1.80 
  -4  -1  -2   21.18    1.30 
  -4  -1  -2   21.64    1.91 
  -4   1  -3  187.03    8.91 
  -4   1  -3  204.39    7.96 
   4   1   3  187.83    8.92 
   4   1   3  208.81    8.06 
  -4   1  -3  201.81    7.89 
  -4  -1  -3  206.59    8.12 
  -4  -1  -3  198.87    8.94 
   4  -1   3  202.33    8.88 
   4   1   4    0.31    0.41 
  -4   1  -4    0.59    0.70 
   4   1   4    0.70    0.90 
  -4   1  -4    0.02    0.32 
  -4   1  -4    0.54    0.39 
   4  -1   4    0.45    0.76 
  -4  -1  -4    0.46    0.47 
   4  -1   4   -0.36    0.28 
  -4  -1  -4    0.10    0.69 
  -4   1  -5   25.10    2.30 
   4   1   5   25.05    1.71 
  -4   1  -5   25.69    1.53 
   4   1   5   24.08    2.36 
  -4   1  -5   26.07    1.61 
   4  -1   5   23.41    1.51 
  -4  -1  -5   23.88    1.73 
  -4  -1  -5   23.78    2.27 
   4  -1   5   23.98    2.26 
   4   1   6    1.51    0.88 
  -4   1  -6    0.29    0.64 
  -4   1  -6    1.08    0.52 
  -4  -1  -6    1.71    0.92 
   4  -1   6    1.08    0.55 
  -4  -1  -6    1.10    0.65 
   4  -1   6    1.05    0.79 
  -4   1  -7    3.32    1.23 
   4   1   7    2.96    1.23 
  -4   1  -7    0.26    0.50 
   4  -1   7    2.72    0.74 
  -4  -1  -7    1.92    0.80 
   4  -1   7    1.29    0.87 
  -4  -1  -7    2.54    1.06 
  -4   1  -8    2.70    0.81 
  -4   1  -8    0.77    0.81 
   4   1   8    1.70    1.09 
  -4  -1  -8    1.49    0.73 
   4  -1   8    2.99    1.34 
  -4  -1  -8    0.03    0.79 
  -4   1  -9   75.99    4.03 
  -4   1  -9   65.94    4.78 
   4   1   9   67.24    4.80 
   4  -1   9   81.66    5.07 
  -4  -1  -9   75.17    4.26 
  -4  -1  -9   63.30    4.59 
  -4   1 -10    9.44    1.57 
  -4   1 -10   11.20    2.40 
   4   1  10   10.76    2.28 
   4  -1  10   10.03    2.19 
  -4  -1 -10    3.78    1.30 
  -4  -1 -10   10.78    1.85 
  -4   1 -11   -0.41    0.67 
  -4   1 -11   -0.07    0.76 
   4   1  11    0.10    0.75 
  -4  -1 -11   -0.18    0.76 
   4  -1  11    1.46    1.32 
  -4  -1 -11   -0.08    0.93 
  -4   1 -12    0.60    0.79 
   4   1  12   -0.13    0.87 
  -4   1 -12   -0.71    0.97 
   4  -1  12    0.62    1.36 
  -4  -1 -12   -0.35    0.70 
  -4  -1 -12    1.97    1.16 
  -4   1 -13    5.62    1.52 
   4   1  13    3.15    1.48 
  -4   1 -13    4.39    1.85 
   4  -1  13    6.67    2.02 
  -4  -1 -13    0.79    1.17 
  -4  -1 -13    3.11    1.32 
   4   1  14    2.07    1.35 
  -4   1 -14   -0.05    1.37 
  -4   1 -14    0.48    0.94 
   4  -1  14   -1.65    1.07 
  -4  -1 -14    0.29    0.92 
  -4  -1 -14    0.76    1.06 
  -4   1 -15   -0.34    0.87 
  -4   1 -15    0.09    1.47 
   4   1  15    2.34    1.56 
   4  -1  15   -1.24    1.41 
  -4  -1 -15    0.73    1.10 
  -4  -1 -15   -0.24    1.13 
  -4   1 -16    0.88    1.48 
  -4   1 -16    0.87    1.16 
   4   1  16    2.38    1.93 
  -4  -1 -16    0.74    1.37 
   4  -1  16   -0.31    1.10 
  -4  -1 -16   -0.62    1.07 
   4   1  17    1.75    1.34 
  -4   1 -17    1.89    1.74 
   4  -1  17    1.76    1.71 
  -4  -1 -17   -1.96    0.90 
  -4  -1 -17    0.11    1.21 
   4   1  18    0.01    1.56 
  -4   1 -18    0.45    1.47 
  -4  -1 -18    1.94    1.57 
   4  -1  18   -1.12    1.70 
  -4  -1 -18    0.49    1.34 
  -4   1 -19    0.47    1.29 
   4   1  19    2.57    1.83 
  -4  -1 -19    5.72    2.68 
   4  -1  19    6.68    2.80 
  -4   1 -20    4.52    2.57 
   4   1  20    4.07    2.41 
  -4  -1 -20    4.89    2.26 
   4  -1  20   -3.29    1.64 
  -4   1 -21    9.49    3.26 
   4   1  21    6.23    3.04 
  -4  -1 -21   18.81    3.92 
   4  -1  21    3.75    2.69 
  -4   1 -22    7.88    3.18 
   4   1  22    8.75    3.42 
  -4  -1 -22    9.42    3.40 
   4  -1  22   12.15    3.97 
  -4   2  24    1.05    2.03 
   4   2 -24   -1.43    2.30 
   4  -2 -24   -2.89    1.97 
  -4  -2  24   -0.02    2.05 
   4   2 -23   13.04    3.93 
  -4   2  23    9.98    3.12 
   4  -2 -23   13.51    4.11 
  -4  -2  23   16.59    4.22 
   4   2 -22    9.06    3.28 
  -4   2  22    7.87    3.00 
  -4  -2  22    7.23    2.91 
   4  -2 -22    1.44    2.18 
  -4   2  21   15.08    3.68 
   4   2 -21   21.90    4.60 
   4  -2 -21   21.72    4.46 
  -4  -2  21   28.02    4.78 
  -4   2  20    6.03    2.24 
   4   2 -20    6.20    2.67 
  -4  -2  20    9.45    3.07 
   4  -2 -20   11.11    3.13 
   4   2 -19    1.41    2.12 
  -4   2  19   -1.15    1.08 
   4  -2 -19   -0.26    1.44 
  -4  -2  19   -0.59    1.10 
   4   2 -18    8.77    2.72 
  -4   2  18    8.60    1.96 
  -4   2  18    5.15    2.11 
   4  -2 -18    5.78    1.68 
  -4  -2  18    9.21    2.55 
   4  -2 -18    6.74    2.50 
  -4   2  17    0.47    1.02 
   4   2 -17   -0.38    1.12 
   4   2 -17   -0.37    1.00 
  -4   2  17    1.63    1.57 
   4  -2 -17    2.14    1.70 
   4  -2 -17    1.62    1.24 
  -4  -2  17    0.18    1.26 
  -4   2  16    0.27    1.34 
   4   2 -16    0.26    1.32 
  -4   2  16    0.83    1.01 
   4   2 -16   -0.08    1.01 
   4  -2 -16    0.51    1.43 
  -4  -2  16    2.86    1.65 
   4  -2 -16    1.94    1.19 
   4   2 -15   46.38    5.49 
  -4   2  15   40.47    3.95 
  -4   2  15   43.59    3.31 
   4   2 -15   36.62    3.29 
   4  -2 -15   36.81    3.23 
   4  -2 -15   40.28    5.22 
  -4  -2  15   47.88    4.29 
   4   2 -14   23.00    2.88 
   4   2 -14   22.75    3.73 
  -4   2  14   25.01    2.33 
  -4   2  14   20.42    3.28 
  -4  -2  14   17.77    3.13 
   4  -2 -14   19.59    2.59 
   4  -2 -14   23.54    3.82 
   4   2 -13    3.12    1.72 
   4   2 -13    4.75    1.39 
  -4   2  13    5.90    1.42 
  -4   2  13    6.75    1.93 
   4  -2 -13    3.41    1.77 
   4  -2 -13    4.91    1.40 
  -4  -2  13    5.97    1.86 
   4   2 -12    1.15    0.83 
  -4   2  12    0.87    0.81 
  -4   2  12    1.35    1.18 
   4   2 -12    1.38    1.10 
   4  -2 -12   -0.34    0.80 
  -4  -2  12    0.92    1.12 
   4   2 -11    0.45    0.65 
  -4   2  11    0.17    0.59 
   4   2 -11    0.92    1.13 
  -4   2  11   -1.01    0.66 
   4  -2 -11    1.15    1.13 
  -4  -2  11   -0.12    0.93 
  -4   2  10   13.19    1.77 
  -4   2  10   14.25    2.39 
   4   2 -10   16.01    2.71 
   4   2 -10   16.87    2.11 
  -4  -2  10   16.30    2.55 
   4  -2 -10   13.78    2.59 
  -4   2   9    3.04    0.89 
   4   2  -9    3.11    1.46 
   4   2  -9    4.88    1.19 
  -4   2   9    3.92    1.39 
   4  -2  -9    0.56    1.02 
  -4  -2   9    3.91    1.32 
   4   2  -8  141.64    6.71 
   4   2  -8  142.01    7.63 
  -4   2   8  151.22    7.49 
  -4   2   8  143.81    6.45 
   4  -2  -8  128.76    7.50 
  -4  -2   8  147.03    7.45 
   4   2  -7   34.63    2.44 
   4   2  -7   34.62    3.05 
  -4   2   7   34.45    2.22 
  -4   2   7   28.72    2.72 
   4   2  -7   28.86    2.84 
  -4  -2   7   37.18    2.99 
   4  -2  -7   38.91    3.12 
   4   2  -6   29.94    2.69 
   4   2  -6   29.63    2.24 
  -4   2   6   30.56    2.62 
   4   2  -6   27.95    2.62 
  -4   2   6   32.24    2.10 
  -4  -2   6   27.98    2.60 
   4  -2  -6   26.20    2.54 
  -4  -2   6   32.24    2.15 
  -4   2   5   32.85    2.09 
   4   2  -5   28.12    2.49 
   4   2  -5   29.46    2.73 
  -4   2   5   30.43    2.60 
   4   2  -5   32.06    2.26 
  -4  -2   5   28.99    2.14 
  -4  -2   5   24.64    2.43 
   4  -2  -5   28.67    2.57 
  -4   2   4  100.98    5.51 
   4   2  -4  109.79    5.24 
   4   2  -4  105.97    5.81 
  -4   2   4  101.55    4.89 
   4   2  -4  103.77    5.34 
  -4  -2   4   95.75    4.98 
   4  -2  -4  104.89    5.51 
   4   2  -3    0.73    0.67 
   4   2  -3    0.05    0.62 
  -4   2   3   -0.61    0.64 
  -4   2   3    1.31    0.66 
   4   2  -3    0.15    0.86 
   4  -2  -3    1.28    0.75 
  -4  -2   3   -0.21    0.41 
   4   2  -2    3.20    0.85 
  -4   2   2    3.41    0.97 
   4   2  -2    1.71    0.90 
  -4   2   2    0.96    0.93 
   4  -2  -2    1.66    0.85 
  -4  -2   2    4.43    1.11 
   4   2  -1   12.31    1.19 
  -4   2   1   12.51    1.63 
  -4   2   1   13.42    1.72 
  -4   2   1   13.21    1.95 
   4   2  -1   13.05    2.08 
  -4  -2   1   11.70    1.20 
   4  -2  -1   11.34    1.51 
  -4  -2   1   14.38    1.88 
   4   2   0   29.51    1.75 
  -4   2   0   28.80    1.82 
  -4   2   0   27.79    2.31 
  -4   2   0   31.05    2.58 
   4   2   0   28.39    2.56 
  -4  -2   0   30.53    2.41 
  -4  -2   0   29.85    1.71 
   4  -2   0   28.74    2.44 
  -4  -2   0   28.87    1.74 
   4  -2   0   30.12    1.97 
   4   2   1   25.04    2.57 
  -4   2  -1   35.20    2.62 
  -4   2  -1   30.01    2.60 
  -4   2  -1   30.59    1.70 
   4  -2   1   34.18    2.63 
  -4  -2  -1   27.69    2.43 
   4  -2   1   29.81    1.78 
  -4  -2  -1   30.05    1.53 
  -4  -2  -1   26.99    1.55 
  -4   2  -2    0.33    0.57 
   4   2   2   -0.21    0.82 
  -4   2  -2    0.03    0.24 
  -4   2  -2    1.35    1.00 
  -4  -2  -2   -0.02    0.80 
  -4  -2  -2    0.13    0.18 
   4  -2   2    0.08    0.28 
  -4  -2  -2   -0.26    0.13 
   4  -2   2   -0.29    0.61 
  -4   2  -3   84.78    4.92 
   4   2   3   81.78    5.06 
   4  -2   3   77.92    4.76 
  -4  -2  -3   79.39    4.74 
  -4   2  -4   28.00    2.64 
   4   2   4   31.95    2.98 
   4  -2   4   29.99    2.73 
  -4  -2  -4   28.70    2.72 
   4   2   5   33.85    1.33 
   4   2   5   28.95    2.96 
  -4   2  -5   26.79    2.74 
  -4  -2  -5   31.15    1.34 
  -4  -2  -5   36.66    3.08 
   4  -2   5   30.02    2.77 
   4   2   6    0.67    0.99 
   4   2   6   -0.22    0.24 
  -4   2  -6   -0.56    0.49 
   4  -2   6    0.09    0.69 
  -4  -2  -6    0.06    0.26 
  -4  -2  -6    1.18    1.05 
   4   2   7    3.02    1.31 
   4   2   7    3.62    0.63 
  -4   2  -7    2.01    1.22 
  -4  -2  -7    2.44    1.19 
   4  -2   7    3.77    1.32 
  -4  -2  -7    4.38    0.70 
  -4   2  -8   21.25    3.17 
   4   2   8   19.92    3.15 
   4   2   8   26.65    1.70 
   4  -2   8   26.49    3.43 
  -4  -2  -8   25.44    1.74 
  -4  -2  -8   31.04    3.74 
   4   2   9   35.27    3.50 
  -4   2  -9   35.76    4.39 
  -4   2  -9   36.26    1.89 
  -4   2  -9   36.48    1.87 
  -4  -2  -9   40.62    3.61 
   4  -2   9   39.52    3.60 
   4  -2   9   38.26    1.84 
  -4  -2  -9   37.99    2.39 
   4   2  10   14.62    2.92 
  -4   2 -10   12.25    1.12 
  -4   2 -10   14.76    2.95 
   4  -2  10   13.42    2.74 
  -4  -2 -10   12.68    2.60 
  -4  -2 -10   12.19    1.63 
   4   2  11   17.21    3.10 
  -4   2 -11   14.70    1.74 
  -4   2 -11   10.60    2.66 
   4  -2  11   12.48    2.73 
  -4  -2 -11    7.22    2.22 
  -4  -2 -11   13.93    1.82 
  -4   2 -12   -0.10    1.38 
   4   2  12    2.54    1.61 
  -4  -2 -12   -0.55    1.01 
   4  -2  12    2.02    1.56 
  -4  -2 -12    0.72    0.79 
   4   2  13   35.89    4.84 
  -4   2 -13   33.13    4.76 
  -4  -2 -13   47.63    4.50 
   4  -2  13   30.67    4.43 
  -4   2 -14   24.03    4.22 
   4   2  14   27.06    4.36 
  -4  -2 -14   20.63    3.70 
   4  -2  14   27.04    4.23 
   4   2  15   14.19    3.25 
  -4   2 -15   10.43    3.04 
   4  -2  15    9.75    3.02 
  -4  -2 -15   12.27    3.09 
  -4   2 -16    2.98    1.77 
   4   2  16    3.89    2.14 
  -4  -2 -16    0.63    1.41 
   4  -2  16    0.37    1.68 
   4   2  17   25.35    4.68 
  -4   2 -17   27.22    4.71 
  -4  -2 -17   19.58    4.02 
   4  -2  17   21.66    4.26 
   4   2  18    0.96    1.68 
  -4   2 -18    0.53    1.98 
  -4  -2 -18    2.03    1.96 
   4  -2  18    1.80    2.14 
  -4   2 -19   11.82    3.48 
   4   2  19    9.44    3.32 
  -4  -2 -19   10.93    3.47 
   4  -2  19    8.96    3.20 
   4   2  20    1.45    1.77 
  -4   2 -20   -0.89    1.01 
   4  -2  20   -1.10    1.70 
  -4  -2 -20    2.24    2.28 
  -4   2 -21    8.14    3.43 
   4   2  21    5.74    3.23 
   4  -2  21    3.44    2.67 
  -4  -2 -21    4.73    2.49 
  -4   3  23    0.01    2.03 
   4  -3 -23   -1.67    2.35 
  -4  -3  23   -1.36    2.08 
  -4   3  22   -0.23    1.89 
   4   3 -22   -0.10    1.98 
   4  -3 -22    0.57    2.51 
  -4  -3  22   -1.53    1.87 
   4   3 -21    6.17    3.00 
  -4   3  21   -0.10    1.76 
   4  -3 -21    3.24    2.67 
  -4  -3  21    0.40    1.82 
  -4   3  20    3.99    2.17 
   4   3 -20    4.26    2.58 
  -4  -3  20    3.73    2.54 
   4  -3 -20    3.12    2.63 
   4   3 -19    0.83    1.97 
  -4   3  19    1.20    1.64 
  -4  -3  19    1.94    1.86 
   4  -3 -19    0.15    1.94 
   4   3 -18    0.21    1.24 
  -4   3  18    0.52    1.43 
  -4  -3  18    1.51    1.90 
   4  -3 -18   -1.12    1.52 
  -4   3  17    3.33    1.98 
   4   3 -17    2.97    1.82 
   4  -3 -17    2.56    1.92 
  -4  -3  17    1.63    1.62 
   4   3 -16    5.62    2.25 
  -4   3  16    5.78    2.32 
  -4  -3  16    5.72    2.34 
   4  -3 -16    4.65    2.18 
  -4   3  15    1.08    1.12 
   4   3 -15    2.12    1.91 
   4  -3 -15   -1.09    1.27 
  -4  -3  15    0.43    1.40 
  -4   3  14    3.05    1.72 
   4   3 -14    2.14    1.47 
   4  -3 -14    4.36    2.02 
  -4  -3  14    2.71    1.39 
   4   3 -13   72.82    5.87 
  -4   3  13   68.25    5.53 
   4  -3 -13   59.67    5.54 
  -4  -3  13   73.76    5.67 
   4   3 -12    3.96    1.11 
  -4   3  12    4.53    1.84 
  -4   3  12    3.68    1.00 
   4   3 -12    5.60    1.92 
   4  -3 -12    0.99    1.08 
  -4  -3  12    0.34    1.24 
  -4   3  11   25.64    3.79 
   4   3 -11   29.59    4.09 
  -4   3  11   27.15    2.10 
   4   3 -11   30.22    2.36 
  -4  -3  11   26.56    2.13 
   4  -3 -11   27.72    4.19 
  -4  -3  11   30.99    4.09 
  -4   3  10    0.90    0.68 
   4   3 -10    2.01    0.90 
   4   3 -10   -0.24    0.87 
  -4   3  10    1.54    1.19 
  -4  -3  10    0.87    1.22 
   4  -3 -10   -0.73    0.85 
  -4  -3  10    1.11    0.69 
   4   3  -9    8.54    2.13 
  -4   3   9    3.39    1.65 
   4   3  -9    3.32    1.06 
  -4   3   9    6.24    1.09 
   4  -3  -9    3.67    1.65 
  -4  -3   9    6.81    1.27 
  -4  -3   9    5.29    1.84 
   4   3  -8    0.26    0.86 
  -4   3   8    0.23    0.49 
   4   3  -8    0.00    0.90 
  -4   3   8    1.21    1.04 
   4   3  -8   -0.68    0.56 
   4  -3  -8   -1.01    0.86 
  -4  -3   8    1.40    0.78 
  -4  -3   8   -0.64    0.87 
   4   3  -7   -1.46    0.70 
  -4   3   7    0.11    0.57 
   4   3  -7   -0.06    0.88 
  -4   3   7   -1.14    0.74 
  -4  -3   7   -0.24    0.68 
   4  -3  -7    0.12    1.02 
  -4  -3   7    0.45    0.67 
   4   3  -6    7.80    2.03 
   4   3  -6    8.86    1.89 
  -4   3   6    3.99    0.99 
  -4   3   6    6.30    1.71 
   4  -3  -6    6.00    1.81 
  -4  -3   6    5.05    1.55 
  -4  -3   6   11.09    1.64 
  -4   3   5   31.24    2.27 
  -4   3   5   30.99    3.72 
   4   3  -5   27.29    2.63 
   4   3  -5   32.55    3.21 
  -4  -3   5   27.07    3.50 
  -4  -3   5   31.54    2.42 
   4  -3  -5   27.02    2.80 
   4   3  -4   13.30    2.52 
   4   3  -4   13.34    2.18 
  -4   3   4   13.49    2.43 
  -4   3   4   13.59    1.81 
  -4  -3   4   14.38    2.01 
   4  -3  -4   14.05    2.32 
   4   3  -3    0.80    0.91 
   4   3  -3    1.97    0.97 
  -4   3   3    1.05    0.75 
  -4   3   3    1.28    1.04 
   4  -3  -3    1.01    0.86 
  -4  -3   3    0.73    0.67 
   4   3  -2    0.06    0.66 
  -4   3   2    0.44    0.88 
   4   3  -2   -1.24    0.39 
  -4   3   2    1.10    0.93 
   4  -3  -2    0.50    0.75 
  -4  -3   2    1.52    0.77 
  -4   3   1   13.57    2.03 
   4   3  -1   15.48    1.49 
  -4   3   1   20.96    3.07 
   4   3  -1   14.89    2.70 
  -4  -3   1   13.58    2.08 
   4  -3  -1   13.03    1.91 
  -4   3   0    3.09    1.11 
  -4   3   0    1.11    0.93 
   4   3   0    0.78    0.51 
   4   3   0    2.11    1.30 
   4  -3   0    2.10    0.86 
   4  -3   0    2.44    1.11 
  -4  -3   0    2.92    1.07 
  -4  -3   0    2.89    0.74 
   4   3   1  107.06    4.61 
  -4   3  -1  100.21    6.34 
   4   3   1  109.03    6.59 
  -4   3  -1   97.39    5.79 
   4  -3   1  101.88    6.14 
  -4  -3  -1  103.65    4.54 
  -4  -3  -1  102.67    5.96 
   4  -3   1  104.35    5.08 
  -4  -3  -1  108.46    4.61 
   4   3   2    3.11    1.48 
  -4   3  -2    0.21    0.43 
  -4   3  -2    0.10    0.90 
  -4   3  -2    0.48    0.94 
  -4  -3  -2    0.30    0.20 
   4  -3   2   -0.18    0.41 
  -4  -3  -2    0.31    0.25 
   4  -3   2    1.15    1.12 
  -4  -3  -2   -0.85    0.72 
  -4   3  -3   15.28    2.64 
   4   3   3    9.75    2.24 
  -4   3  -3   12.52    2.32 
  -4   3  -3   11.79    0.89 
   4  -3   3   14.01    0.98 
   4  -3   3   11.60    2.21 
  -4  -3  -3    8.74    1.95 
   4  -3   3   10.17    0.93 
   4   3   4    5.21    1.77 
  -4   3  -4   10.70    2.20 
   4  -3   4    5.83    1.85 
  -4  -3  -4    5.52    1.73 
   4   3   5   12.26    2.52 
  -4   3  -5    8.90    2.21 
  -4  -3  -5    7.39    2.00 
   4  -3   5    7.55    1.96 
   4   3   6    0.96    1.04 
  -4   3  -6    0.54    1.03 
  -4  -3  -6    0.15    0.98 
   4  -3   6    0.71    1.17 
  -4   3  -7   14.70    3.00 
   4   3   7   29.05    4.07 
  -4  -3  -7   21.79    3.38 
   4  -3   7   19.97    3.16 
   4   3   8   15.74    3.09 
  -4   3  -8   16.07    3.01 
  -4  -3  -8   21.20    3.46 
   4  -3   8   15.97    3.04 
   4   3   9   36.32    4.72 
  -4   3  -9   36.36    4.79 
  -4  -3  -9   23.95    3.81 
   4  -3   9   48.25    4.26 
  -4   3 -10    1.08    1.60 
   4   3  10    3.52    1.76 
  -4  -3 -10    1.86    1.48 
   4  -3  10    5.83    2.06 
   4   3  11    5.80    2.21 
  -4   3 -11    4.59    2.12 
  -4  -3 -11    6.54    2.32 
   4  -3  11    4.75    1.92 
   4   3  12    1.61    1.51 
  -4   3 -12    1.32    1.34 
   4  -3  12    1.51    1.49 
  -4  -3 -12    0.55    1.39 
  -4   3 -13    1.13    1.55 
   4   3  13    0.51    1.57 
   4  -3  13   -0.90    0.81 
  -4  -3 -13    3.01    1.72 
   4   3  14    1.82    1.81 
  -4   3 -14    6.94    2.57 
  -4  -3 -14    5.97    2.46 
   4  -3  14    3.79    2.25 
   4   3  15   15.59    3.59 
  -4   3 -15    9.90    2.95 
   4  -3  15   11.14    3.16 
  -4  -3 -15    3.80    2.42 
  -4   3 -16    1.12    1.87 
   4   3  16    1.98    1.66 
   4  -3  16    4.90    2.33 
  -4  -3 -16    0.68    1.85 
  -4   3 -17    7.02    2.63 
   4   3  17    4.02    2.54 
  -4  -3 -17    4.30    2.15 
   4  -3  17    2.42    2.36 
  -4   3 -18   -1.23    1.91 
   4   3  18   -0.93    1.99 
  -4  -3 -18   -1.36    1.80 
   4  -3  18   -1.37    1.71 
  -4   3 -19    0.75    2.24 
   4   3  19    1.27    2.14 
  -4  -3 -19    1.74    2.05 
   4  -3  19   -1.49    2.00 
  -4   3 -20    1.10    2.19 
   4   3  20    0.34    1.68 
   4  -3  20    2.94    3.18 
  -4  -3 -20   -3.44    1.63 
   4   4 -20   -2.01    1.17 
  -4   4  20    2.92    2.21 
   4  -4 -20    1.58    1.99 
  -4  -4  20   -0.57    1.83 
   4   4 -19    0.33    2.29 
  -4   4  19    7.38    3.03 
   4  -4 -19   -0.17    1.62 
  -4  -4  19    1.67    1.86 
  -4   4  18    3.71    2.33 
   4   4 -18    8.27    3.26 
  -4  -4  18    2.58    2.24 
   4  -4 -18    4.28    2.48 
  -4   4  17    5.90    2.69 
   4   4 -17    6.45    2.84 
  -4  -4  17    3.92    2.38 
   4  -4 -17    5.41    2.53 
   4   4 -16    0.00    1.26 
  -4   4  16    1.33    2.01 
  -4  -4  16    0.90    1.78 
   4  -4 -16    3.84    2.44 
   4   4 -15    2.19    2.08 
  -4   4  15    4.20    2.22 
   4  -4 -15    4.89    2.28 
  -4  -4  15    1.95    1.49 
   4   4 -14    0.82    1.37 
  -4   4  14    0.05    1.13 
  -4  -4  14   -1.38    0.79 
   4  -4 -14    1.41    1.84 
   4   4 -13    3.68    2.16 
  -4   4  13   -0.21    1.57 
   4  -4 -13   -0.69    1.39 
  -4  -4  13    0.66    1.10 
  -4   4  12    1.01    1.68 
   4   4 -12    3.01    1.76 
  -4  -4  12    2.14    1.84 
   4  -4 -12    4.53    2.09 
  -4   4  11    0.06    1.20 
   4   4 -11    1.44    1.64 
  -4  -4  11    2.13    1.59 
   4  -4 -11    3.92    1.88 
  -4   4  10    0.29    1.39 
   4   4 -10    0.24    1.33 
  -4  -4  10   -0.74    0.83 
   4  -4 -10    0.34    1.08 
  -4   4   9    0.87    1.08 
   4   4  -9   -0.60    1.07 
   4   4  -9    0.12    1.49 
   4  -4  -9   -0.83    1.21 
  -4  -4   9   -1.40    0.97 
   4   4  -8   25.20    4.12 
  -4   4   8   22.67    3.71 
   4   4  -8   19.96    3.24 
   4  -4  -8   19.67    3.54 
  -4  -4   8   18.22    3.28 
   4   4  -7    4.48    1.48 
   4   4  -7    3.78    1.71 
  -4   4   7    3.87    1.97 
  -4  -4   7    4.14    1.84 
   4  -4  -7    2.98    1.51 
  -4  -4   7    4.35    1.18 
  -4   4   6   33.64    2.52 
   4   4  -6   32.34    3.89 
  -4   4   6   33.03    4.46 
   4   4  -6   30.69    4.61 
  -4  -4   6   27.75    2.49 
   4  -4  -6   29.51    4.07 
  -4  -4   6   29.11    4.20 
  -4   4   5    5.46    1.34 
   4   4  -5    8.14    1.89 
  -4   4   5    6.89    2.21 
   4   4  -5    4.02    1.94 
  -4  -4   5    5.47    2.10 
  -4  -4   5    7.01    1.54 
   4  -4  -5    7.36    2.06 
   4   4  -4   26.59    2.73 
   4   4  -4   30.51    4.47 
  -4   4   4   32.18    2.60 
  -4   4   4   36.13    4.64 
  -4  -4   4   31.97    2.79 
   4  -4  -4   32.37    3.21 
  -4  -4   4   32.77    4.36 
   4   4  -3    0.31    0.87 
   4   4  -3    0.84    1.27 
  -4   4   3    0.74    1.48 
  -4   4   3    0.82    0.89 
  -4  -4   3    0.32    0.74 
   4  -4  -3    1.52    1.15 
   4   4  -2    3.46    1.73 
  -4   4   2    1.47    1.50 
  -4   4   2    0.78    0.83 
   4   4  -2    1.15    0.86 
  -4  -4   2    2.28    1.10 
   4  -4  -2    1.87    1.19 
   4   4  -1   -0.63    1.15 
  -4   4   1    0.15    1.06 
   4   4  -1    1.08    0.65 
  -4   4   1   -0.08    0.91 
  -4  -4   1    0.03    0.93 
   4  -4  -1   -0.95    0.48 
   4  -4  -1    1.09    0.90 
   4   4   0   64.21    3.63 
  -4   4   0   62.01    4.44 
  -4   4   0   74.55    5.69 
   4   4   0   58.05    5.24 
   4  -4   0   74.26    4.31 
  -4  -4   0   53.23    4.43 
   4  -4   0   75.01    5.42 
   4   4   1    4.90    2.00 
  -4   4  -1    3.15    1.35 
  -4   4  -1    1.68    1.82 
   4  -4   1    3.58    1.60 
   4  -4   1    1.74    0.92 
  -4  -4  -1    4.09    1.60 
  -4   4  -2    0.79    1.45 
  -4   4  -2    7.25    1.77 
   4   4   2    7.61    2.24 
  -4  -4  -2    4.10    1.66 
   4  -4   2    5.81    2.04 
   4   4   3    4.11    1.84 
  -4   4  -3    5.96    1.85 
  -4   4  -3    5.47    1.90 
   4  -4   3    7.23    2.06 
  -4  -4  -3    5.94    1.91 
  -4   4  -4    1.19    1.33 
   4   4   4    1.86    1.45 
  -4   4  -4    3.62    1.78 
  -4  -4  -4    2.00    1.49 
   4  -4   4    3.15    1.61 
  -4   4  -5   44.12    4.09 
   4   4   5   43.26    5.44 
   4  -4   5   37.74    3.94 
  -4  -4  -5   37.85    3.95 
   4   4   6   -0.10    1.36 
  -4   4  -6    2.98    1.70 
   4  -4   6    0.36    1.25 
  -4  -4  -6    0.79    1.31 
   4   4   7    7.17    2.59 
  -4   4  -7    6.18    2.29 
  -4  -4  -7    7.20    2.36 
   4  -4   7    7.23    2.36 
   4   4   8    2.18    1.50 
  -4   4  -8   -0.52    1.30 
   4  -4   8    0.53    1.38 
  -4  -4  -8    2.20    1.42 
   4   4   9    0.42    1.23 
  -4   4  -9    3.30    1.72 
  -4  -4  -9   -0.36    0.98 
   4  -4   9    1.96    1.64 
  -4   4 -10    0.44    1.42 
   4   4  10   -0.38    1.46 
   4  -4  10    1.15    1.71 
  -4  -4 -10   -0.84    0.84 
  -4   4 -11   17.91    3.64 
   4   4  11    8.03    2.89 
  -4  -4 -11   11.34    3.29 
   4  -4  11    9.89    2.88 
  -4   4 -12    2.41    1.85 
   4   4  12    2.45    1.96 
   4  -4  12   -0.15    0.96 
  -4  -4 -12    0.53    1.61 
  -4   4 -13    0.22    1.42 
   4   4  13   -1.51    1.07 
  -4  -4 -13    0.26    1.60 
   4  -4  13    0.77    1.65 
  -4   4 -14    4.49    2.40 
   4   4  14    3.12    2.27 
  -4  -4 -14    2.07    2.23 
   4  -4  14    2.17    1.57 
   4   4  15    5.40    2.67 
  -4   4 -15    5.41    2.84 
  -4  -4 -15    6.18    2.85 
   4  -4  15    7.89    3.03 
  -4   4 -16   -0.58    2.05 
   4   4  16    2.09    2.43 
  -4  -4 -16   -1.89    1.22 
   4  -4  16   -0.73    1.15 
   4   4  17    0.89    2.45 
  -4   4 -17   -3.14    1.76 
   4  -4  17   -0.68    1.94 
  -4  -4 -17    0.54    1.64 
  -4   5  17    3.19    2.69 
   4   5 -17   -2.35    1.93 
   4  -5 -17    1.09    2.69 
  -4  -5  17   -1.66    1.64 
   4   5 -16   -0.17    1.98 
  -4   5  16   -1.04    1.96 
  -4  -5  16    0.39    1.75 
   4  -5 -16    2.10    2.33 
   4   5 -15    4.13    2.47 
  -4   5  15    4.72    2.58 
   4  -5 -15   -1.34    1.88 
  -4  -5  15   -0.59    2.08 
  -4   5  14    5.08    2.57 
   4   5 -14    3.08    2.13 
   4  -5 -14    1.24    1.70 
  -4  -5  14    1.56    2.18 
   4   5 -13    3.65    2.13 
  -4   5  13    1.93    1.96 
   4  -5 -13    2.66    2.29 
  -4  -5  13    4.45    2.35 
  -4   5  12    6.93    2.80 
   4   5 -12    8.53    2.61 
  -4  -5  12    7.11    2.76 
   4  -5 -12    6.16    2.89 
  -4   5  11   -0.01    1.07 
   4   5 -11    1.16    1.53 
   4  -5 -11    0.60    1.74 
  -4  -5  11    0.10    1.26 
   4   5 -10    0.77    1.39 
  -4   5  10    0.34    1.77 
  -4  -5  10   -0.16    1.00 
   4  -5 -10    0.98    1.51 
   4   5  -9    8.83    3.29 
   4   5  -9    1.54    1.59 
  -4   5   9    4.24    2.30 
  -4  -5   9    1.72    1.49 
   4  -5  -9    3.47    1.89 
  -4   5   8    0.19    1.86 
   4   5  -8    0.46    1.28 
   4   5  -8    0.13    1.91 
   4  -5  -8    2.05    1.58 
  -4  -5   8    3.29    1.94 
   4   5  -7   -0.14    1.04 
  -4   5   7    2.39    2.11 
   4   5  -7    1.03    1.96 
  -4  -5   7   -2.11    1.20 
   4  -5  -7    3.26    1.61 
   4   5  -6   -0.16    1.10 
   4   5  -6    2.78    2.05 
  -4   5   6    1.66    1.73 
   4  -5  -6    1.79    1.39 
  -4  -5   6    1.84    1.86 
   4   5  -5   -2.35    1.28 
  -4   5   5   -0.16    1.54 
   4  -5  -5    0.38    1.42 
  -4  -5   5    0.47    1.53 
   4   5  -4    1.81    2.04 
  -4   5   4    3.34    1.93 
   4  -5  -4    2.78    1.55 
  -4  -5   4    2.40    1.98 
  -4   5   3    4.44    2.03 
   4   5  -3    5.09    2.55 
  -4  -5   3    2.44    2.06 
   4  -5  -3    3.83    1.66 
  -4   5   2   12.41    3.10 
   4   5  -2    5.37    2.39 
  -4  -5   2    7.05    1.99 
   4  -5  -2    7.99    2.49 
   4   5  -1    4.61    2.26 
  -4   5   1   13.28    3.30 
   4  -5  -1    6.19    2.08 
  -4  -5   1    4.63    1.82 
  -4   5   0   92.89    6.05 
  -4   5   0   93.12    7.29 
   4   5   0   92.71    7.55 
   4  -5   0   82.97    6.67 
  -4  -5   0   96.31    6.41 
  -4   5  -1    9.64    2.32 
   4   5   1   10.02    2.93 
  -4   5  -1    4.97    2.09 
   4  -5   1    7.56    2.34 
  -4  -5  -1    3.06    1.86 
  -4   5  -2    0.29    1.13 
  -4   5  -2    0.81    1.53 
   4   5   2   -0.31    0.92 
  -4  -5  -2    0.97    1.45 
   4  -5   2    0.50    0.99 
   4   5   3    0.50    1.81 
  -4   5  -3    4.28    1.95 
  -4   5  -3    3.14    1.94 
   4  -5   3    6.22    2.39 
  -4  -5  -3    0.50    1.24 
  -4   5  -4    1.12    1.58 
   4   5   4    4.16    2.17 
  -4   5  -4   -0.11    1.29 
  -4  -5  -4    3.24    1.84 
   4  -5   4   -0.49    0.80 
   4   5   5    7.51    2.72 
  -4   5  -5    3.11    1.76 
  -4   5  -5    4.87    2.20 
   4  -5   5    2.26    1.55 
  -4  -5  -5    0.92    1.58 
   4   5   6    7.60    2.90 
  -4   5  -6    4.70    1.92 
   4  -5   6    1.09    1.64 
  -4  -5  -6    6.62    2.30 
  -4   5  -7    0.19    1.44 
   4   5   7    5.70    2.53 
   4  -5   7    2.82    1.97 
  -4  -5  -7    1.51    1.72 
   4   5   8   -1.57    1.37 
  -4   5  -8   -0.39    1.52 
   4  -5   8    2.67    1.88 
  -4  -5  -8    1.23    1.74 
  -4   5  -9    4.39    2.24 
   4   5   9    5.70    2.74 
  -4  -5  -9    2.96    2.37 
   4  -5   9    6.22    2.59 
  -4   5 -10    9.45    3.15 
   4   5  10   11.97    3.25 
   4  -5  10   11.86    3.50 
  -4  -5 -10    8.70    3.01 
   4   5  11   -0.58    1.88 
  -4   5 -11   -0.21    1.83 
   4  -5  11    1.61    2.21 
  -4  -5 -11    0.06    1.77 
   4   5  12    0.76    1.51 
  -4   5 -12    1.96    2.15 
   4  -5  12   -0.42    1.21 
  -4  -5 -12    2.92    2.22 
  -4   5 -13    0.57    2.31 
   4   5  13   -0.43    2.14 
  -4  -5 -13    3.41    2.59 
   4  -5  13   -1.05    2.01 
   4   5  14    2.03    2.93 
  -4   5 -14    2.66    2.57 
   4  -5  14   -0.12    1.73 
  -4  -5 -14    0.56    2.10 
  -4   6  11    1.33    2.33 
  -4  -6  11   -0.05    1.77 
   4  -6 -11    0.19    2.17 
  -4   6  10   11.11    3.80 
   4  -6 -10    9.70    3.38 
  -4  -6  10    5.79    3.08 
  -4   6   9    0.82    2.17 
   4   6  -9   -1.75    2.00 
  -4  -6   9    2.69    2.17 
   4  -6  -9    4.10    2.45 
  -4   6   8    0.31    2.35 
   4   6  -8    3.12    2.42 
  -4  -6   8   -0.61    1.70 
  -4   6   7    4.37    2.84 
   4   6  -7    3.01    2.63 
  -4  -6   7    2.30    2.03 
  -4   6   6   -0.30    1.95 
   4   6  -6   -0.27    2.16 
  -4  -6   6    3.31    2.40 
   4   6  -5   -1.81    1.75 
  -4   6   5   -1.11    2.17 
  -4  -6   5    1.48    2.16 
  -4   6   4   -0.55    1.97 
   4   6  -4   -3.22    1.76 
  -4  -6   4   -0.58    1.73 
   4   6  -3   -1.05    1.56 
  -4   6   3    0.82    2.16 
   4  -6  -3   -0.29    1.71 
  -4  -6   3    1.91    1.69 
   4   6  -2    5.37    3.11 
  -4   6   2    1.99    2.23 
  -4  -6   2    0.04    2.06 
   4  -6  -2    0.37    1.30 
  -4   6   1    1.42    2.17 
   4   6  -1    1.46    1.85 
   4  -6  -1    1.33    2.00 
  -4   6   0    2.27    2.52 
   4   6   0    1.29    2.67 
   4  -6   0    0.97    1.82 
   4   6   1    0.46    2.14 
  -4   6  -1    0.50    2.08 
   4  -6   1    1.36    1.95 
   4   6   2    0.67    2.06 
  -4   6  -2    1.65    1.90 
   4  -6   2    0.07    1.32 
  -4   6  -3    2.01    2.48 
   4   6   3   -1.26    1.83 
  -4  -6  -3   -0.06    1.52 
   4  -6   3    1.23    1.91 
   4   6   4    3.09    2.76 
  -4   6  -4    8.01    3.02 
  -4  -6  -4    3.27    1.98 
   4  -6   4    8.03    2.84 
   4   6   5    7.16    3.21 
   4  -6   5   12.16    3.69 
  -4  -6  -5    6.78    2.55 
   4   6   6    0.11    2.16 
  -4  -6  -6    4.76    2.64 
   4  -6   6    4.64    2.33 
   4   6   7    1.00    1.65 
  -4  -6  -7    2.22    2.26 
   4  -6   7    2.35    2.13 
  -4   6  -8    3.25    2.56 
   4   6   8    3.26    2.68 
  -4  -6  -8   -1.41    1.59 
   4  -6   8    0.08    1.46 
   5   0 -25    1.84    1.99 
   5   0 -25    0.32    1.81 
  -5   0  25   -0.69    1.04 
   5   0 -24    7.11    2.89 
  -5   0  24   12.99    3.48 
   5   0 -24    3.48    2.12 
  -5   0  23    1.85    1.82 
   5   0 -23    0.46    1.70 
   5   0 -23   -1.31    1.57 
   5   0 -22    1.76    1.71 
  -5   0  22    1.59    1.73 
   5   0 -22    0.59    1.57 
   5   0 -21    0.64    1.62 
  -5   0  21    2.19    1.68 
   5   0 -21    3.16    1.75 
   5   0 -20   13.62    3.06 
  -5   0  20   12.75    3.10 
   5   0 -20   12.72    2.87 
   5   0 -19    0.84    1.37 
   5   0 -19   -0.80    1.21 
  -5   0  19   -0.90    1.16 
  -5   0  18   15.67    3.15 
   5   0 -18   23.01    3.67 
   5   0 -18   21.71    3.68 
   5   0 -17   -0.80    1.08 
   5   0 -17    0.91    1.09 
  -5   0  17   -0.63    1.05 
  -5   0  16    9.26    2.22 
   5   0 -16    9.90    2.48 
   5   0 -16    9.47    2.41 
   5   0 -15    2.02    1.31 
  -5   0  15    2.08    1.29 
   5   0 -15    0.01    0.91 
  -5   0  14   94.84    5.83 
   5   0 -14   99.64    6.17 
   5   0 -14   89.93    6.04 
  -5   0  13   -0.75    0.72 
   5   0 -13   -0.76    0.82 
   5   0 -13   -0.32    0.89 
   5   0 -12   14.96    2.48 
  -5   0  12   21.88    2.72 
   5   0 -12   13.31    2.38 
   5   0 -11    0.76    0.94 
   5   0 -11   -0.82    0.40 
  -5   0  11    1.05    0.84 
   5   0 -10    4.56    1.44 
  -5   0  10    4.46    1.17 
   5   0 -10    4.16    1.33 
   5   0  -9    0.85    0.95 
  -5   0   9   -0.36    0.49 
   5   0  -9    0.83    0.89 
  -5   0   8    2.83    0.82 
   5   0  -8    2.02    1.05 
   5   0  -8    0.99    0.93 
   5   0  -7   -0.11    0.80 
  -5   0   7   -0.38    0.36 
  -5   0   7    0.69    0.54 
   5   0  -7    0.38    0.44 
   5   0  -7    0.81    0.65 
  -5   0   6    4.21    0.77 
   5   0  -6    4.92    0.79 
   5   0  -6    6.20    1.35 
  -5   0   6    4.86    1.02 
   5   0  -6    4.32    1.20 
   5   0  -5    0.17    0.53 
  -5   0   5    0.36    0.50 
  -5   0   5   -0.18    0.29 
   5   0  -5    0.27    0.66 
   5   0  -5    0.17    0.33 
   5   0  -4   36.88    2.36 
   5   0  -4   34.45    1.62 
  -5   0   4   37.51    2.31 
  -5   0   4   35.53    1.62 
   5   0  -4   38.29    2.52 
  -5   0   3    0.01    0.43 
   5   0  -3    0.22    0.44 
   5   0  -3    0.38    0.70 
  -5   0   3   -0.45    0.41 
  -5   0   3    0.00    0.56 
  -5   0   2    3.27    0.92 
   5   0  -2    3.94    0.85 
   5   0  -2    2.99    0.38 
   5   0  -2    3.23    0.93 
  -5   0   2    3.68    0.40 
  -5   0   2    1.65    0.58 
  -5   0   1   -0.46    0.53 
   5   0  -1    0.93    0.65 
   5   0  -1   -0.21    0.28 
  -5   0   1   -0.40    0.49 
  -5   0   1   -0.39    0.29 
   5   0  -1    0.36    0.56 
  -5   0   0    0.70    0.48 
   5   0   0    1.67    0.72 
  -5   0   0    1.15    0.57 
   5   0   0    1.48    0.64 
  -5   0   0    1.23    0.57 
  -5   0   0    0.55    0.56 
   5   0   0    0.96    0.53 
  -5   0  -1   -0.67    0.49 
  -5   0  -1    0.70    0.60 
  -5   0  -1    0.62    0.53 
   5   0   1    0.91    0.48 
   5   0   1    0.43    0.62 
   5   0   1   -0.17    0.50 
   5   0   1   -0.76    0.42 
  -5   0  -1   -0.67    0.51 
   5   0   2  957.97   37.30 
  -5   0  -2  973.03   37.20 
   5   0   2 1000.00   37.22 
  -5   0  -2  964.51   37.29 
  -5   0  -2  968.36   37.30 
  -5   0  -3    0.22    0.65 
  -5   0  -3    0.35    0.57 
   5   0   3    0.75    0.78 
  -5   0  -4    4.40    1.17 
  -5   0  -4    7.83    1.27 
   5   0   4    7.98    1.53 
   5   0   5    0.95    0.81 
  -5   0  -5    1.24    0.83 
  -5   0  -5    0.28    0.58 
   5   0   6    6.44    1.51 
  -5   0  -6    3.99    1.19 
  -5   0  -6    3.24    1.03 
  -5   0  -7   -0.18    0.62 
   5   0   7   -1.11    0.73 
  -5   0  -7   -0.74    0.63 
  -5   0  -8   69.49    4.27 
  -5   0  -8   73.57    4.57 
   5   0   8   74.59    4.88 
  -5   0  -9   -0.79    0.70 
   5   0   9    0.16    0.63 
  -5   0  -9   -1.01    0.55 
  -5   0 -10   20.64    2.67 
   5   0  10   32.18    3.16 
  -5   0 -10   16.86    2.65 
  -5   0 -11   -1.00    0.74 
   5   0  11   -1.12    0.86 
  -5   0 -11    0.36    0.87 
  -5   0 -12    1.87    1.24 
   5   0  12   -0.86    1.00 
  -5   0 -12    2.46    1.20 
  -5   0 -13   -0.84    0.82 
  -5   0 -13    0.04    1.01 
   5   0  13   -0.24    1.06 
  -5   0 -14    2.37    1.43 
   5   0  14    0.22    1.41 
  -5   0 -14    2.57    1.26 
  -5   0 -15    0.14    1.19 
   5   0  15    0.99    1.41 
  -5   0 -15    0.35    1.18 
  -5   0 -16    1.87    1.54 
   5   0  16   -1.34    1.15 
  -5   0 -16    2.09    1.44 
   5   0  17   -0.22    1.52 
  -5   0 -17   -0.33    1.13 
  -5   0 -17   -0.30    1.11 
   5   0  18    1.47    1.95 
  -5   0 -18    1.19    1.47 
  -5   0 -18   -0.22    1.26 
   5   0  19    1.69    2.14 
  -5   0 -19    0.05    1.55 
  -5   0 -19   -0.30    1.29 
   5   0  20   18.72    4.37 
  -5   0 -20   16.36    3.79 
  -5   0 -21    0.45    1.65 
   5   0  21    3.83    2.63 
   5   0  22    3.64    2.76 
  -5   0 -22    4.67    2.62 
   5   1 -25    2.17    2.34 
  -5   1  25    0.60    1.89 
   5  -1 -25    5.66    3.14 
  -5  -1  25    4.35    2.82 
  -5   1  24    5.12    2.50 
  -5   1  24    1.51    1.82 
   5   1 -24    1.89    2.26 
   5  -1 -24    1.54    2.43 
  -5  -1  24    1.27    2.21 
   5  -1 -24    3.91    2.49 
   5   1 -23   11.47    3.52 
  -5   1  23   13.45    2.93 
  -5   1  23   14.85    3.55 
  -5  -1  23   11.51    3.44 
   5  -1 -23    6.96    2.96 
   5  -1 -23   11.37    2.87 
   5   1 -22    9.73    3.15 
  -5   1  22    6.10    2.40 
  -5   1  22    1.74    1.46 
   5  -1 -22    5.42    2.22 
  -5  -1  22    2.72    2.32 
   5  -1 -22    5.61    2.47 
  -5   1  21    0.22    1.53 
   5   1 -21    1.21    1.83 
   5   1 -21    1.42    1.74 
  -5   1  21    1.10    1.28 
   5  -1 -21    0.97    1.32 
   5  -1 -21    0.32    1.60 
  -5  -1  21    3.23    2.14 
   5   1 -20    1.72    1.87 
  -5   1  20    0.16    1.50 
   5   1 -20   -0.21    1.29 
  -5   1  20    0.90    1.16 
  -5  -1  20    1.52    1.57 
   5  -1 -20   -1.57    1.16 
   5  -1 -20    0.08    1.14 
   5   1 -19   10.39    2.54 
  -5   1  19   11.29    2.48 
  -5   1  19   11.70    2.84 
   5   1 -19    4.47    1.94 
  -5  -1  19   13.69    3.03 
   5  -1 -19   12.64    2.80 
   5  -1 -19   10.05    2.75 
  -5   1  18   46.09    3.97 
   5   1 -18   44.98    4.25 
   5   1 -18   37.31    5.01 
  -5  -1  18   44.81    4.41 
   5  -1 -18   42.57    4.98 
   5  -1 -18   43.67    4.52 
  -5   1  17   -0.73    0.70 
  -5   1  17   -0.19    1.08 
   5   1 -17    0.18    0.99 
   5   1 -17   -1.19    1.15 
  -5  -1  17    0.73    1.36 
   5  -1 -17    1.37    1.46 
   5  -1 -17    1.11    1.46 
  -5   1  16    4.24    1.62 
  -5   1  16    3.73    1.40 
   5   1 -16    2.02    1.26 
   5   1 -16    1.98    1.49 
   5  -1 -16    1.15    1.37 
   5  -1 -16    2.98    1.56 
  -5  -1  16    0.72    1.34 
  -5   1  15    7.85    1.96 
   5   1 -15    5.82    2.19 
   5   1 -15    5.18    1.80 
  -5   1  15    1.74    0.97 
   5  -1 -15    8.44    2.25 
   5  -1 -15    6.45    1.76 
  -5  -1  15    5.94    1.81 
  -5   1  14   43.87    3.48 
   5   1 -14   37.87    4.63 
  -5   1  14   42.45    3.64 
   5   1 -14   48.07    3.90 
   5  -1 -14   52.93    4.47 
  -5  -1  14   43.58    3.72 
   5  -1 -14   47.00    3.73 
  -5   1  13    2.12    0.97 
   5   1 -13   -0.49    0.93 
  -5   1  13    0.03    0.84 
   5   1 -13   -0.25    0.75 
   5  -1 -13    1.32    0.98 
   5  -1 -13   -0.82    0.76 
  -5  -1  13    0.99    0.98 
  -5   1  12  133.80    6.71 
  -5   1  12  122.28    6.71 
   5   1 -12  130.49    6.94 
   5   1 -12  131.65    7.43 
  -5  -1  12  123.74    6.81 
   5  -1 -12  121.01    7.31 
   5  -1 -12  124.32    6.72 
   5   1 -11    0.94    0.96 
  -5   1  11    0.09    0.75 
   5   1 -11    3.75    1.44 
  -5   1  11    3.34    1.19 
   5  -1 -11    2.09    1.03 
   5  -1 -11    0.55    1.04 
  -5  -1  11    3.84    1.20 
   5   1 -10    2.68    1.19 
   5   1 -10    1.51    0.99 
  -5   1  10    4.40    1.22 
  -5   1  10    5.30    1.30 
   5  -1 -10    2.36    1.02 
   5  -1 -10    2.36    1.20 
  -5  -1  10    3.15    1.10 
   5   1  -9   15.62    2.33 
   5   1  -9   10.41    1.79 
  -5   1   9    8.49    1.51 
  -5   1   9    7.60    1.45 
   5  -1  -9   11.48    1.72 
  -5  -1   9   11.22    1.73 
   5  -1  -9   10.11    2.05 
   5   1  -8   36.76    2.91 
   5   1  -8   38.59    2.79 
  -5   1   8   36.96    2.54 
  -5   1   8   35.14    2.50 
   5  -1  -8   36.09    2.60 
   5  -1  -8   34.96    2.95 
  -5  -1   8   37.39    2.61 
  -5   1   7   63.64    3.58 
   5   1  -7   64.32    4.07 
  -5   1   7   69.59    3.64 
   5   1  -7   68.33    3.88 
  -5  -1   7   64.82    3.68 
   5  -1  -7   62.62    4.13 
  -5   1   6  110.13    5.22 
   5   1  -6  110.12    5.47 
  -5   1   6  105.82    5.07 
   5   1  -6  106.72    5.55 
  -5  -1   6  109.51    5.23 
   5  -1  -6  117.87    5.11 
   5  -1  -6  101.96    5.64 
  -5   1   5   36.69    2.30 
  -5   1   5   39.77    2.46 
   5   1  -5   42.71    2.62 
   5   1  -5   40.28    2.70 
   5   1  -5   38.22    2.74 
   5  -1  -5   39.90    2.88 
   5  -1  -5   44.39    2.38 
  -5  -1   5   39.04    2.45 
   5   1  -4  108.11    5.19 
  -5   1   4  108.08    4.92 
   5   1  -4  108.86    5.33 
   5   1  -4  110.53    5.31 
  -5   1   4  102.67    5.04 
  -5  -1   4  110.74    5.20 
  -5  -1   4  109.26    5.07 
   5  -1  -4  105.34    5.36 
   5  -1  -4  117.85    4.94 
  -5   1   3  213.49    8.87 
   5   1  -3  210.15    9.11 
   5   1  -3  220.26    9.18 
   5   1  -3  212.40    9.31 
  -5   1   3  208.56    9.06 
  -5  -1   3  218.10    9.07 
   5  -1  -3  208.79    9.25 
  -5  -1   3  231.92    9.59 
   5  -1  -3  220.82    8.86 
   5   1  -2  311.91   12.94 
   5   1  -2  324.06   12.78 
  -5   1   2  322.04   12.90 
  -5   1   2  313.25   12.68 
  -5   1   2  311.43   12.91 
   5   1  -2  313.93   13.15 
  -5  -1   2  317.54   13.02 
   5  -1  -2  315.13   12.95 
  -5  -1   2  327.91   12.96 
  -5  -1   2  309.73   12.69 
   5  -1  -2  330.16   12.73 
   5  -1  -2  319.39   12.61 
  -5  -1   2  318.18   12.79 
   5   1  -1   40.32    2.75 
  -5   1   1   41.44    2.42 
   5   1  -1   46.07    2.34 
  -5   1   1   42.35    2.62 
   5   1  -1   41.27    2.62 
  -5   1   1   47.23    2.51 
  -5  -1   1   39.73    2.63 
   5  -1  -1   44.80    2.42 
  -5  -1   1   41.38    2.34 
  -5  -1   1   41.95    2.27 
   5  -1  -1   42.66    2.46 
  -5  -1   1   39.44    2.81 
   5  -1  -1   41.64    2.47 
  -5   1   0   -0.47    0.40 
  -5   1   0   -1.24    0.35 
  -5   1   0   -0.67    0.39 
   5   1   0    0.06    0.52 
   5   1   0    0.73    0.41 
   5   1   0    0.78    0.79 
  -5  -1   0   -0.05    0.36 
   5  -1   0   -0.57    0.56 
  -5  -1   0   -0.90    0.46 
   5  -1   0    0.02    0.51 
   5  -1   0   -0.04    0.51 
   5   1   1   43.99    2.20 
   5   1   1   42.63    2.80 
  -5   1  -1   41.54    2.27 
  -5   1  -1   45.96    2.90 
   5  -1   1   46.04    2.67 
  -5  -1  -1   40.71    2.18 
   5  -1   1   38.63    2.21 
  -5  -1  -1   46.58    2.89 
  -5   1  -2   42.32    2.12 
   5   1   2   41.17    2.85 
  -5   1  -2   43.81    2.23 
  -5   1  -2   39.86    2.79 
   5   1   2   41.44    2.19 
   5  -1   2   43.92    2.74 
  -5  -1  -2   42.16    2.87 
  -5  -1  -2   40.13    2.20 
   5  -1   2   40.85    2.16 
   5   1   3   86.28    4.69 
  -5   1  -3   89.98    3.81 
   5   1   3   85.71    3.83 
  -5   1  -3   81.30    3.68 
  -5   1  -3   83.00    4.67 
  -5  -1  -3   81.23    3.85 
   5  -1   3   74.29    4.32 
  -5  -1  -3   79.19    4.49 
  -5   1  -4    1.98    1.08 
   5   1   4    3.50    0.75 
  -5   1  -4    2.25    0.61 
  -5   1  -4    1.87    0.56 
   5   1   4    3.31    1.23 
  -5  -1  -4    2.21    0.73 
  -5  -1  -4    2.69    0.94 
   5  -1   4    1.91    0.96 
  -5   1  -5   10.22    1.02 
  -5   1  -5   11.61    1.12 
  -5   1  -5   10.56    1.87 
   5   1   5   12.73    2.06 
  -5  -1  -5   12.64    1.96 
   5  -1   5    9.92    1.18 
  -5  -1  -5    9.72    1.37 
   5  -1   5   10.63    1.83 
  -5   1  -6   13.09    1.48 
  -5   1  -6    8.73    1.17 
  -5   1  -6   10.90    1.99 
   5   1   6   15.59    2.44 
   5  -1   6   11.16    1.32 
   5  -1   6   13.50    2.21 
  -5  -1  -6   10.42    1.93 
  -5  -1  -6   11.07    1.55 
  -5   1  -7  110.83    6.33 
  -5   1  -7  109.64    5.13 
   5   1   7  108.72    6.26 
   5  -1   7  118.18    6.37 
  -5  -1  -7  110.97    5.50 
  -5  -1  -7   98.98    6.01 
  -5   1  -8    0.67    0.55 
   5   1   8    2.81    1.23 
  -5   1  -8   -1.00    0.75 
  -5  -1  -8    0.48    0.63 
   5  -1   8    1.07    1.09 
  -5  -1  -8    1.91    1.14 
  -5   1  -9    8.09    1.39 
  -5   1  -9    7.63    1.96 
   5   1   9    8.33    2.03 
  -5  -1  -9    6.08    1.67 
   5  -1   9    3.64    1.45 
  -5  -1  -9    9.86    1.78 
   5   1  10   -1.21    0.88 
  -5   1 -10    1.34    1.03 
  -5   1 -10    0.32    0.71 
  -5  -1 -10    1.04    0.71 
   5  -1  10    0.32    0.84 
  -5  -1 -10    2.16    1.20 
   5   1  11   -0.15    1.01 
  -5   1 -11   -0.36    0.64 
  -5   1 -11    1.22    1.28 
  -5  -1 -11    1.22    0.84 
   5  -1  11   -0.58    0.77 
  -5  -1 -11    1.97    1.23 
  -5   1 -12    5.51    1.44 
  -5   1 -12    2.67    1.43 
   5   1  12    2.77    1.63 
  -5  -1 -12    4.66    1.69 
   5  -1  12   11.40    2.63 
  -5  -1 -12    6.03    1.57 
  -5   1 -13    7.25    1.68 
   5   1  13    0.52    1.26 
  -5   1 -13    1.45    1.42 
  -5  -1 -13    5.53    1.62 
  -5  -1 -13    2.17    1.44 
   5  -1  13    5.86    2.08 
   5   1  14   10.17    2.76 
  -5   1 -14   15.60    3.18 
  -5   1 -14   13.96    2.39 
  -5  -1 -14   12.72    2.48 
  -5  -1 -14   16.77    3.11 
   5  -1  14    9.89    2.61 
  -5   1 -15   41.28    3.56 
  -5   1 -15   44.72    5.46 
   5   1  15   41.73    5.36 
   5  -1  15   33.62    5.01 
  -5  -1 -15   37.99    3.68 
  -5  -1 -15   38.44    4.95 
  -5   1 -16   -0.56    1.43 
   5   1  16    3.28    1.75 
  -5  -1 -16    1.25    1.41 
  -5  -1 -16    0.54    1.33 
   5  -1  16   -3.15    1.15 
  -5   1 -17    2.12    1.88 
   5   1  17   -1.65    1.26 
  -5  -1 -17    1.93    1.52 
   5  -1  17    5.22    2.40 
  -5  -1 -17    4.28    2.10 
  -5   1 -18    2.22    1.91 
   5   1  18   -0.08    1.16 
  -5  -1 -18   -0.16    1.45 
   5  -1  18    0.93    2.01 
  -5  -1 -18    1.68    1.86 
  -5   1 -19    1.00    1.74 
   5   1  19   -0.24    1.99 
   5  -1  19    2.91    2.48 
  -5  -1 -19    0.29    1.72 
   5   1  20    6.32    2.79 
  -5   1 -20    5.30    2.87 
  -5  -1 -20   10.40    3.13 
   5  -1  20   13.72    3.76 
  -5   1 -21    3.96    2.60 
   5   1  21    2.49    2.08 
  -5  -1 -21    3.39    2.25 
   5  -1  21   -0.71    1.94 
  -5   1 -22    5.23    2.82 
   5   1  22    1.50    2.72 
  -5  -1 -22    2.19    2.22 
  -5   2  24    2.25    2.34 
   5   2 -24    1.90    2.70 
  -5  -2  24    0.64    2.35 
   5  -2 -24    4.46    2.85 
  -5   2  23    5.73    2.51 
   5   2 -23   -1.45    2.02 
  -5  -2  23    4.14    2.49 
   5  -2 -23    4.01    2.65 
   5   2 -22    1.23    1.82 
  -5   2  22    1.08    1.41 
  -5  -2  22    0.73    1.56 
   5  -2 -22    0.92    2.14 
   5   2 -21    1.86    2.20 
  -5   2  21   -1.19    1.35 
   5  -2 -21    0.42    1.91 
  -5  -2  21    1.79    1.90 
  -5   2  20   -1.30    1.03 
   5   2 -20    1.04    1.90 
   5  -2 -20    2.60    1.57 
  -5  -2  20    0.87    1.73 
  -5   2  19   10.04    2.12 
  -5   2  19   10.23    2.80 
   5   2 -19   10.01    2.83 
   5  -2 -19   11.50    2.84 
  -5  -2  19   10.02    2.82 
   5  -2 -19    4.15    2.45 
   5   2 -18    0.11    1.55 
  -5   2  18    3.27    1.82 
  -5   2  18    1.48    1.13 
   5  -2 -18    1.61    1.30 
  -5  -2  18    3.40    2.05 
   5  -2 -18   -0.64    1.13 
  -5   2  17    0.04    1.09 
   5   2 -17    2.35    1.88 
   5   2 -17    2.80    1.24 
  -5   2  17    1.41    1.15 
  -5  -2  17    4.16    1.76 
   5  -2 -17    1.03    1.29 
   5  -2 -17   -0.28    1.35 
   5   2 -16    9.15    1.94 
  -5   2  16   12.77    2.28 
  -5   2  16    7.08    2.16 
   5   2 -16    9.08    2.51 
  -5  -2  16   10.25    2.41 
   5  -2 -16    4.70    2.19 
   5  -2 -16    6.18    1.79 
  -5   2  15    4.40    1.36 
  -5   2  15    2.05    1.47 
   5   2 -15    2.62    1.71 
   5   2 -15    4.91    1.53 
   5  -2 -15    2.37    1.13 
   5  -2 -15    2.56    1.54 
  -5  -2  15    5.67    1.95 
   5   2 -14   14.93    2.39 
  -5   2  14   10.67    2.43 
  -5   2  14   12.56    2.01 
   5   2 -14    7.72    2.20 
   5  -2 -14   15.07    3.21 
  -5  -2  14   13.53    2.65 
   5  -2 -14   12.22    2.07 
   5   2 -13   59.11    4.05 
  -5   2  13   58.65    3.81 
   5   2 -13   48.88    4.61 
  -5   2  13   54.85    4.36 
  -5  -2  13   58.64    4.49 
   5  -2 -13   58.51    4.97 
   5   2 -12    2.93    1.08 
   5   2 -12    2.94    1.64 
  -5   2  12    2.51    1.34 
  -5   2  12    4.20    1.14 
   5  -2 -12    6.62    2.09 
  -5  -2  12    3.70    1.38 
   5   2 -11    3.04    1.21 
  -5   2  11    3.13    1.03 
   5   2 -11    1.43    1.20 
  -5   2  11   -0.17    0.77 
   5  -2 -11    1.82    1.43 
  -5  -2  11    2.81    1.19 
   5   2 -10    0.71    1.05 
   5   2 -10    2.04    0.97 
  -5   2  10   -0.89    0.58 
  -5   2  10    1.51    0.72 
   5  -2 -10    1.20    1.12 
  -5  -2  10   -0.79    0.70 
   5   2  -9    0.51    0.82 
   5   2  -9   -0.05    0.98 
  -5   2   9    1.47    0.81 
  -5   2   9    0.48    0.88 
  -5  -2   9   -0.63    0.63 
   5  -2  -9    0.43    1.00 
  -5   2   8   86.72    4.42 
   5   2  -8   85.51    5.33 
   5   2  -8   78.17    4.60 
  -5   2   8   83.71    5.04 
  -5  -2   8   95.18    5.29 
   5  -2  -8   84.81    5.45 
  -5   2   7   39.94    3.13 
   5   2  -7   45.52    3.37 
   5   2  -7   39.41    3.30 
  -5   2   7   41.61    2.70 
   5   2  -7   49.98    3.11 
  -5  -2   7   44.43    3.27 
   5  -2  -7   42.78    3.41 
  -5   2   6   34.23    2.76 
   5   2  -6   30.97    2.74 
   5   2  -6   34.14    2.80 
   5   2  -6   34.03    2.51 
  -5   2   6   31.58    2.25 
   5  -2  -6   30.07    2.81 
  -5  -2   6   36.65    2.40 
  -5  -2   6   28.30    2.55 
  -5   2   5  127.68    5.88 
  -5   2   5  129.48    6.43 
   5   2  -5  132.69    6.42 
   5   2  -5  114.04    6.49 
   5   2  -5  122.49    6.11 
  -5  -2   5  124.37    6.00 
   5  -2  -5  126.36    6.56 
  -5  -2   5  118.52    6.37 
  -5   2   4   28.89    2.17 
   5   2  -4   29.85    2.39 
  -5   2   4   33.86    2.64 
   5   2  -4   31.01    2.45 
   5   2  -4   30.32    2.66 
  -5  -2   4   35.90    2.44 
   5  -2  -4   31.34    2.61 
   5   2  -3   19.12    2.26 
   5   2  -3   18.52    2.48 
  -5   2   3   18.14    2.32 
  -5   2   3   15.37    1.84 
   5   2  -3   12.18    1.68 
  -5  -2   3   16.70    1.70 
   5  -2  -3   15.20    2.02 
  -5   2   2   46.81    3.32 
  -5   2   2   51.50    3.17 
   5   2  -2   55.34    3.01 
   5   2  -2   48.05    3.51 
   5  -2  -2   47.00    3.06 
  -5  -2   2   50.06    3.25 
   5   2  -1    0.97    0.61 
  -5   2   1    2.32    1.05 
  -5   2   1    0.76    0.68 
   5   2  -1    0.85    0.90 
  -5  -2   1    2.13    0.68 
  -5  -2   1    0.54    0.72 
  -5  -2   1    1.09    0.57 
   5  -2  -1    0.47    0.74 
   5  -2  -1    0.68    0.64 
  -5   2   0   -0.04    0.74 
  -5   2   0   -0.58    0.41 
   5   2   0    1.30    0.50 
   5   2   0    0.75    0.76 
  -5   2   0    0.59    0.47 
   5  -2   0    0.45    0.51 
  -5  -2   0    0.39    0.43 
   5  -2   0    0.17    0.70 
  -5  -2   0    0.39    0.38 
  -5  -2   0    0.39    0.77 
   5   2   1   -0.03    0.63 
  -5   2  -1    0.10    0.77 
  -5   2  -1    0.71    0.69 
  -5   2  -1   -0.05    0.34 
  -5  -2  -1    0.29    0.33 
  -5  -2  -1    0.40    0.68 
   5  -2   1    0.00    0.38 
  -5  -2  -1    0.42    0.39 
   5  -2   1   -0.82    0.37 
  -5   2  -2   18.19    1.07 
  -5   2  -2   18.91    2.39 
   5   2   2   19.12    2.64 
   5  -2   2   16.28    2.29 
   5  -2   2   15.45    1.10 
  -5  -2  -2   16.77    0.97 
  -5  -2  -2   17.79    1.04 
  -5  -2  -2   17.73    2.42 
  -5   2  -3   -0.02    0.59 
  -5   2  -3    1.40    0.20 
  -5   2  -3    0.98    0.20 
   5   2   3    1.26    0.95 
  -5  -2  -3    1.11    0.29 
  -5  -2  -3    1.17    0.30 
   5  -2   3    1.75    0.91 
  -5  -2  -3    1.95    0.97 
  -5   2  -4   40.35    3.34 
   5   2   4   35.26    3.19 
   5   2   4   39.18    1.73 
  -5  -2  -4   40.19    3.27 
  -5  -2  -4   39.68    1.77 
   5  -2   4   40.45    3.25 
  -5  -2  -4   38.99    1.75 
  -5   2  -5    7.03    1.77 
   5   2   5    1.47    1.24 
   5   2   5    7.34    0.62 
  -5  -2  -5    4.70    1.49 
  -5  -2  -5    8.54    0.68 
   5  -2   5    8.08    1.77 
   5   2   6   22.66    3.18 
   5   2   6   22.34    1.34 
  -5   2  -6   22.21    3.16 
   5  -2   6   23.88    3.07 
  -5  -2  -6   21.89    1.40 
  -5  -2  -6   27.74    3.40 
   5   2   7    3.23    1.50 
  -5   2  -7    1.76    1.30 
   5   2   7    1.74    0.53 
   5  -2   7    1.12    1.03 
  -5  -2  -7    3.74    0.73 
  -5  -2  -7    1.97    1.29 
  -5   2  -8    6.49    0.55 
   5   2   8    6.21    0.96 
  -5   2  -8    7.41    0.56 
   5   2   8    8.58    2.12 
  -5   2  -8    5.03    1.66 
   5  -2   8    6.83    1.92 
  -5  -2  -8    6.57    1.07 
  -5  -2  -8    7.93    2.07 
  -5   2  -9    1.04    0.51 
  -5   2  -9    1.70    1.43 
  -5   2  -9    0.70    0.41 
   5   2   9    0.40    1.22 
  -5  -2  -9    1.17    0.63 
   5  -2   9    1.54    1.29 
  -5  -2  -9    0.85    1.10 
  -5   2 -10   45.27    2.49 
  -5   2 -10   42.16    5.03 
   5   2  10   49.04    4.41 
  -5  -2 -10   46.30    4.22 
  -5  -2 -10   49.99    3.05 
   5  -2  10   49.34    4.39 
  -5   2 -11    0.80    1.18 
   5   2  11    6.32    1.97 
   5  -2  11    7.79    2.08 
  -5  -2 -11    5.44    1.29 
  -5  -2 -11    8.42    2.22 
  -5   2 -12    7.27    2.23 
   5   2  12    9.78    2.80 
  -5  -2 -12    4.17    1.91 
  -5  -2 -12    8.45    1.66 
   5  -2  12    9.17    2.55 
  -5   2 -13    2.42    1.58 
   5   2  13    1.17    1.55 
  -5  -2 -13    0.70    1.24 
   5  -2  13    0.12    1.39 
   5   2  14    3.43    2.10 
  -5   2 -14   13.55    3.19 
  -5  -2 -14    6.35    2.22 
   5  -2  14    6.97    2.26 
   5   2  15    0.78    1.33 
  -5   2 -15    2.88    1.98 
   5  -2  15    2.87    1.76 
  -5  -2 -15    8.29    2.59 
  -5   2 -16    2.36    2.12 
   5   2  16    2.23    2.00 
   5  -2  16    1.04    1.48 
  -5  -2 -16    1.47    1.77 
   5   2  17    3.28    2.26 
  -5   2 -17    0.11    1.74 
  -5  -2 -17    2.03    2.13 
   5  -2  17    2.07    1.77 
   5   2  18    4.26    2.48 
  -5   2 -18    3.89    2.45 
   5  -2  18    1.02    2.19 
  -5  -2 -18    4.78    2.41 
   5   2  19   12.20    3.47 
  -5   2 -19    2.43    1.87 
  -5  -2 -19    5.17    2.72 
   5  -2  19   11.86    3.77 
  -5   2 -20   -0.83    1.81 
   5   2  20    1.52    2.33 
   5  -2  20    0.10    2.29 
  -5  -2 -20    1.15    1.82 
  -5   2 -21    1.23    2.54 
   5   2  21    0.27    2.32 
  -5  -2 -21   -1.97    1.99 
   5  -2  21   -4.26    2.50 
  -5   3  23    5.88    2.73 
   5   3 -23    1.38    2.54 
   5  -3 -23    1.63    2.73 
  -5  -3  23    2.14    2.58 
  -5   3  22   -1.18    1.20 
   5   3 -22   -1.55    2.06 
   5  -3 -22   -0.58    2.20 
  -5  -3  22    4.38    2.42 
   5   3 -21   -0.31    2.31 
  -5   3  21   -0.46    1.71 
  -5  -3  21    6.44    2.89 
   5  -3 -21    8.43    3.50 
  -5   3  20    2.29    1.81 
   5   3 -20    1.35    2.36 
  -5  -3  20    1.92    1.93 
   5  -3 -20    9.45    3.49 
   5   3 -19    6.15    2.80 
  -5   3  19   12.86    3.29 
  -5  -3  19    9.93    3.00 
   5  -3 -19    4.85    2.67 
  -5   3  18    4.54    2.07 
   5   3 -18    0.38    1.21 
  -5  -3  18    5.49    2.34 
   5  -3 -18    1.03    1.67 
  -5   3  17    0.43    1.34 
   5   3 -17   -1.22    1.31 
  -5  -3  17    2.17    1.56 
   5  -3 -17   -0.23    1.59 
   5   3 -16   -0.96    1.23 
  -5   3  16    0.06    1.32 
   5  -3 -16    3.10    1.97 
  -5  -3  16   -1.86    0.97 
  -5   3  15   13.00    3.02 
   5   3 -15   14.01    3.34 
  -5  -3  15   13.12    3.06 
   5  -3 -15   11.22    3.08 
  -5   3  14   -0.20    1.35 
   5   3 -14    0.22    1.45 
   5  -3 -14    0.85    1.32 
  -5  -3  14    0.97    1.36 
  -5   3  13   -0.97    0.91 
  -5   3  13   -0.46    0.55 
   5   3 -13    1.48    1.39 
   5   3 -13    0.17    0.79 
   5  -3 -13   -0.07    1.27 
  -5  -3  13    0.26    1.14 
  -5   3  12    5.98    1.30 
   5   3 -12    6.43    1.44 
   5   3 -12    3.03    1.52 
  -5   3  12   10.74    2.48 
   5  -3 -12    8.36    2.44 
  -5  -3  12    3.99    1.78 
  -5   3  11    0.28    0.63 
  -5   3  11   -0.63    0.56 
   5   3 -11    0.10    0.65 
   5   3 -11    1.49    1.17 
   5  -3 -11   -0.38    1.23 
  -5  -3  11    2.16    1.56 
  -5  -3  11    1.45    0.81 
   5   3 -10   27.81    3.82 
  -5   3  10   29.52    3.85 
  -5   3  10   23.92    2.00 
   5   3 -10   26.36    2.30 
  -5  -3  10   24.78    3.60 
   5  -3 -10   22.05    3.58 
  -5  -3  10   26.91    2.22 
   5   3  -9    0.48    1.19 
  -5   3   9    1.94    0.78 
  -5   3   9   -0.69    0.89 
   5   3  -9    1.39    0.84 
   5   3  -9    2.27    1.19 
   5  -3  -9    1.90    1.23 
  -5  -3   9   -0.32    0.86 
  -5  -3   9    0.64    0.72 
  -5   3   8   -1.08    0.80 
   5   3  -8   -0.89    0.78 
  -5   3   8   -0.32    0.47 
   5   3  -8   -0.28    0.67 
   5   3  -8   -0.69    0.56 
   5  -3  -8    0.22    0.91 
  -5  -3   8   -0.32    0.55 
  -5  -3   8    0.44    0.71 
   5   3  -7   14.35    2.03 
   5   3  -7   17.48    2.67 
  -5   3   7   14.97    2.63 
  -5   3   7   13.35    1.72 
   5   3  -7   11.62    2.54 
  -5  -3   7   12.88    2.44 
  -5  -3   7   11.91    1.83 
   5  -3  -7   14.93    2.65 
  -5   3   6    2.86    1.31 
   5   3  -6   -1.53    0.84 
   5   3  -6    0.32    0.79 
  -5   3   6    1.33    0.69 
  -5  -3   6    0.32    0.63 
  -5  -3   6    1.83    1.21 
   5  -3  -6    0.06    1.01 
  -5   3   5   20.32    3.01 
   5   3  -5   19.01    3.10 
  -5   3   5   21.52    1.98 
   5   3  -5   20.26    2.62 
  -5  -3   5   19.38    2.97 
   5  -3  -5   18.24    2.68 
  -5  -3   5   20.62    2.49 
   5   3  -4    5.51    1.92 
   5   3  -4    6.05    1.38 
  -5   3   4    5.42    1.71 
  -5   3   4   10.96    1.66 
   5  -3  -4   13.02    2.23 
  -5  -3   4    5.53    1.38 
   5   3  -3    3.43    1.61 
  -5   3   3    2.65    0.96 
   5   3  -3    2.83    0.95 
  -5   3   3    4.23    1.53 
  -5  -3   3    5.63    1.41 
   5  -3  -3    1.47    0.96 
   5   3  -2   -0.55    0.91 
  -5   3   2    1.47    0.88 
   5   3  -2   -1.04    0.53 
  -5   3   2    0.63    1.03 
   5  -3  -2    0.60    0.85 
  -5  -3   2   -0.14    0.56 
  -5   3   1    4.70    1.31 
  -5   3   1    4.38    1.60 
   5   3  -1    8.65    1.32 
   5   3  -1    3.96    1.47 
  -5  -3   1    7.99    1.68 
   5  -3  -1    8.11    1.48 
   5  -3  -1    4.84    1.57 
   5   3   0    0.28    0.50 
  -5   3   0    0.18    0.74 
  -5   3   0   -0.13    0.99 
   5   3   0    0.85    1.02 
   5  -3   0    1.89    0.78 
  -5  -3   0    0.41    0.78 
  -5  -3   0    0.14    0.41 
   5  -3   0    0.26    0.87 
  -5  -3   0    2.20    0.72 
  -5   3  -1   16.82    1.56 
   5   3   1   13.29    2.53 
  -5   3  -1   17.38    2.65 
  -5   3  -1   15.87    2.71 
  -5  -3  -1   15.31    2.43 
  -5  -3  -1   14.87    1.13 
   5  -3   1   15.80    1.48 
   5  -3   1   17.27    2.68 
  -5  -3  -1   16.65    1.20 
   5   3   2    1.11    0.97 
  -5   3  -2    0.72    0.43 
  -5   3  -2    0.02    0.73 
  -5   3  -2    0.92    0.99 
  -5  -3  -2    0.41    0.16 
  -5  -3  -2   -0.80    0.54 
   5  -3   2   -0.42    0.56 
  -5  -3  -2    0.16    0.16 
   5  -3   2    0.17    0.48 
  -5   3  -3  140.19    7.65 
  -5   3  -3  119.14    7.60 
   5   3   3  141.14    8.06 
  -5   3  -3  138.53    5.39 
  -5  -3  -3  137.43    7.64 
   5  -3   3  131.61    5.40 
   5  -3   3  138.91    5.47 
   5  -3   3  130.35    7.55 
  -5   3  -4    7.25    1.90 
   5   3   4    6.42    2.02 
   5  -3   4   11.52    2.35 
  -5  -3  -4    9.58    2.15 
  -5   3  -5    2.67    1.45 
   5   3   5    2.24    1.42 
  -5  -3  -5    4.10    1.62 
   5  -3   5    2.75    1.54 
  -5   3  -6   14.02    2.69 
   5   3   6   13.81    2.90 
   5  -3   6   12.25    2.58 
  -5  -3  -6   10.06    2.45 
   5   3   7    5.61    2.05 
  -5   3  -7    8.07    2.20 
  -5  -3  -7    8.49    2.36 
   5  -3   7   14.61    2.81 
   5   3   8   -0.27    0.76 
  -5   3  -8    1.19    1.31 
  -5  -3  -8   -1.32    0.83 
   5  -3   8    1.29    1.34 
   5   3   9   13.45    2.96 
  -5   3  -9   15.29    3.16 
   5  -3   9   14.86    3.02 
  -5  -3  -9   11.12    2.64 
  -5   3 -10   -0.81    1.26 
   5   3  10    1.97    1.65 
  -5  -3 -10    0.61    1.35 
   5  -3  10    0.19    1.43 
   5   3  11    3.68    1.86 
  -5   3 -11    4.78    2.18 
   5  -3  11    1.26    1.41 
  -5  -3 -11    3.59    1.95 
   5   3  12    1.68    1.38 
  -5   3 -12    2.84    1.95 
   5  -3  12    1.51    1.63 
  -5  -3 -12    1.23    1.40 
  -5   3 -13    4.74    2.01 
   5   3  13    3.68    1.79 
   5  -3  13    6.95    2.50 
  -5  -3 -13    2.25    1.96 
   5   3  14   -0.94    1.05 
  -5   3 -14   -1.33    1.30 
  -5  -3 -14    1.83    1.91 
   5  -3  14   -0.21    0.92 
   5   3  15    2.05    2.11 
  -5   3 -15    0.21    1.79 
   5  -3  15    0.86    1.47 
  -5  -3 -15   -1.22    1.38 
   5   3  16   -0.19    1.18 
  -5   3 -16    0.39    1.91 
  -5  -3 -16   -0.88    1.07 
   5  -3  16    1.24    2.00 
  -5   3 -17   11.06    3.56 
   5   3  17    6.06    2.73 
  -5  -3 -17    8.01    2.98 
   5  -3  17    6.30    2.66 
   5   3  18   -0.08    1.75 
  -5   3 -18    0.05    2.26 
   5  -3  18    0.84    1.81 
  -5  -3 -18   -0.11    2.06 
   5   3  19   10.50    3.65 
  -5   3 -19   12.72    4.24 
  -5  -3 -19   11.00    3.82 
   5  -3  19    8.14    3.04 
  -5   4  20    3.86    2.22 
   5   4 -20    3.47    2.73 
  -5  -4  20    4.38    2.78 
   5  -4 -20    3.51    2.89 
  -5   4  19    1.17    1.75 
   5   4 -19   -0.95    1.41 
  -5  -4  19    3.18    2.19 
   5  -4 -19    1.36    2.13 
   5   4 -18    4.25    2.79 
  -5   4  18    6.68    2.66 
   5  -4 -18    4.29    2.68 
  -5  -4  18    2.18    2.11 
   5   4 -17    1.18    1.94 
  -5   4  17   -0.95    1.49 
   5  -4 -17   -1.25    1.01 
  -5  -4  17    1.15    1.95 
   5   4 -16   14.11    3.71 
  -5   4  16   17.24    3.73 
   5  -4 -16    5.17    2.70 
  -5  -4  16   13.66    3.40 
  -5   4  15    5.91    2.18 
   5   4 -15    2.43    1.92 
  -5  -4  15    6.87    2.51 
   5  -4 -15    2.19    2.15 
   5   4 -14   12.76    3.19 
  -5   4  14    8.24    2.71 
  -5  -4  14   13.68    3.15 
   5  -4 -14    7.72    2.71 
   5   4 -13    6.58    2.28 
  -5   4  13    1.66    1.87 
   5  -4 -13    0.80    1.44 
  -5  -4  13    3.25    1.89 
   5   4 -12    1.77    1.49 
  -5   4  12   -0.93    1.24 
   5  -4 -12    2.00    1.65 
  -5  -4  12    0.24    1.41 
  -5   4  11    1.82    1.24 
   5   4 -11    1.11    1.54 
   5  -4 -11    0.84    1.50 
  -5  -4  11    0.15    1.53 
   5   4 -10    3.30    1.47 
  -5   4  10   -1.30    0.90 
   5  -4 -10   -0.03    1.21 
  -5  -4  10    0.63    1.37 
   5   4  -9    3.83    1.74 
  -5   4   9    9.15    2.57 
   5   4  -9   11.82    3.00 
   5  -4  -9    9.83    2.68 
  -5  -4   9    5.73    2.11 
  -5   4   8    2.96    1.85 
   5   4  -8    4.91    1.79 
   5   4  -8    0.74    1.27 
   5  -4  -8    4.93    2.00 
  -5  -4   8    5.06    1.39 
  -5  -4   8    3.37    1.73 
  -5   4   7    1.21    1.00 
   5   4  -7    0.00    1.00 
  -5   4   7    2.12    1.49 
   5   4  -7   -1.04    1.09 
  -5  -4   7   -0.38    1.02 
   5  -4  -7    1.28    1.35 
  -5  -4   7    0.38    0.75 
  -5   4   6    0.31    0.71 
   5   4  -6   -1.02    0.88 
   5   4  -6   -1.15    1.30 
  -5   4   6    0.52    1.33 
  -5  -4   6    0.57    1.21 
  -5  -4   6    0.35    0.79 
   5  -4  -6    0.76    1.22 
  -5   4   5   -0.44    0.78 
   5   4  -5    0.58    0.99 
  -5   4   5    1.32    1.27 
   5   4  -5    0.83    1.43 
  -5  -4   5    0.15    0.73 
  -5  -4   5    0.56    1.07 
   5  -4  -5   -0.39    0.95 
  -5   4   4   12.85    2.87 
   5   4  -4   14.49    3.11 
  -5   4   4   14.72    2.22 
   5   4  -4   17.95    2.67 
  -5  -4   4   16.35    2.40 
   5  -4  -4   13.78    2.53 
   5   4  -3    3.76    1.29 
   5   4  -3    5.10    1.90 
  -5   4   3    6.23    2.16 
  -5   4   3    7.64    1.71 
   5  -4  -3    4.35    1.46 
  -5  -4   3    4.34    1.47 
  -5   4   2  103.11    7.15 
  -5   4   2  116.49    6.32 
   5   4  -2  114.36    5.81 
   5   4  -2   96.92    7.26 
   5  -4  -2  115.60    6.37 
  -5  -4   2  104.46    6.31 
   5   4  -1    0.92    1.48 
   5   4  -1   -0.64    0.68 
  -5   4   1   -0.02    0.80 
  -5   4   1   -0.45    1.23 
  -5  -4   1    1.16    1.06 
   5  -4  -1    1.22    0.95 
   5  -4  -1    0.67    1.17 
  -5   4   0   -0.28    0.85 
   5   4   0    1.74    1.32 
  -5   4   0   -0.06    1.38 
  -5  -4   0   -0.46    0.89 
   5  -4   0    1.17    1.29 
   5  -4   0    0.42    0.71 
  -5   4  -1   -0.99    0.76 
  -5   4  -1    2.77    1.71 
   5   4   1   -0.75    1.05 
   5  -4   1    0.77    0.68 
  -5  -4  -1   -0.32    0.99 
   5  -4   1    0.56    1.22 
  -5   4  -2   11.93    2.89 
  -5   4  -2   19.23    3.09 
   5   4   2   14.92    3.31 
  -5  -4  -2   16.25    2.97 
   5  -4   2   19.25    3.29 
  -5   4  -3    9.20    2.22 
  -5   4  -3    6.01    2.31 
   5   4   3    6.67    2.34 
   5  -4   3   10.39    2.56 
  -5  -4  -3   11.80    2.58 
  -5   4  -4    3.96    1.71 
  -5   4  -4    3.60    1.47 
   5   4   4    5.45    2.14 
   5  -4   4    1.94    1.20 
  -5  -4  -4    1.12    1.30 
  -5   4  -5   21.94    3.54 
   5   4   5   15.08    3.30 
   5  -4   5   10.07    2.70 
  -5  -4  -5   10.53    2.65 
   5   4   6    1.82    1.69 
  -5   4  -6   -0.18    1.21 
  -5  -4  -6   -0.73    1.11 
   5  -4   6   -0.17    1.00 
   5   4   7    3.05    1.77 
  -5   4  -7    1.69    1.31 
   5  -4   7    4.48    1.97 
  -5  -4  -7    3.73    1.95 
  -5   4  -8   28.44    4.58 
   5   4   8   30.93    4.86 
   5  -4   8   19.48    3.75 
  -5  -4  -8   26.37    4.27 
   5   4   9   -1.08    1.21 
  -5   4  -9    1.76    1.72 
  -5  -4  -9   -0.45    1.04 
   5  -4   9   -0.78    1.30 
  -5   4 -10    1.98    1.50 
   5   4  10    0.18    1.64 
   5  -4  10   -0.26    1.18 
  -5  -4 -10    1.88    1.66 
   5   4  11    9.92    2.92 
  -5   4 -11   14.89    3.49 
   5  -4  11   11.23    2.85 
  -5  -4 -11   12.88    3.35 
   5   4  12    2.12    2.23 
  -5   4 -12   10.12    3.07 
  -5  -4 -12    1.41    2.03 
   5  -4  12    9.12    2.77 
   5   4  13    3.71    2.35 
  -5   4 -13    2.94    2.47 
  -5  -4 -13    4.98    2.63 
   5  -4  13    4.92    2.46 
   5   4  14   17.58    4.21 
  -5   4 -14   23.52    4.58 
   5  -4  14   17.72    4.04 
  -5  -4 -14   12.51    3.51 
   5   4  15   -1.21    1.95 
  -5   4 -15    4.00    2.55 
  -5  -4 -15    0.33    1.93 
   5  -4  15   -2.87    1.30 
   5   4  16    1.24    1.93 
  -5   4 -16    4.65    2.65 
   5  -4  16    4.75    2.65 
  -5  -4 -16    2.33    2.21 
   5   4  17   -0.36    2.32 
  -5   4 -17   -0.39    2.04 
  -5  -4 -17    0.44    2.22 
   5  -4  17    1.57    2.43 
   5   5 -17   -1.69    1.97 
  -5   5  17    1.10    1.99 
  -5  -5  17    3.41    2.67 
   5  -5 -17   -0.15    2.23 
   5   5 -16    2.92    2.54 
  -5   5  16    0.27    2.01 
  -5  -5  16    0.15    2.14 
   5  -5 -16   -1.06    2.25 
   5   5 -15    0.94    2.12 
  -5   5  15    2.68    2.32 
   5  -5 -15   -1.95    1.79 
  -5  -5  15    2.91    2.11 
  -5   5  14    4.63    2.68 
   5   5 -14    4.38    2.36 
   5  -5 -14    8.93    3.26 
  -5  -5  14    6.98    3.06 
  -5   5  13    0.85    1.80 
   5   5 -13   -1.84    1.15 
   5  -5 -13    3.46    2.27 
  -5  -5  13    1.17    2.15 
   5   5 -12   17.14    3.75 
  -5   5  12   17.46    4.02 
   5  -5 -12   15.16    3.87 
  -5  -5  12   25.26    4.74 
  -5   5  11    1.98    1.96 
   5   5 -11   -1.16    1.29 
   5  -5 -11   -0.83    1.49 
  -5  -5  11   -0.19    1.40 
   5   5 -10   10.52    2.63 
  -5   5  10   11.72    3.26 
   5   5 -10   11.88    3.51 
  -5  -5  10    6.98    2.65 
   5  -5 -10    8.92    2.89 
   5   5  -9    5.48    2.74 
   5   5  -9    0.56    1.35 
  -5   5   9    2.24    2.07 
  -5  -5   9   -0.59    1.36 
   5  -5  -9    0.35    1.43 
   5   5  -8    2.62    1.63 
   5   5  -8    6.88    2.91 
  -5   5   8    5.80    2.43 
  -5  -5   8    0.96    1.86 
   5  -5  -8    2.79    1.83 
  -5   5   7    1.15    1.76 
   5   5  -7    0.32    1.36 
   5   5  -7   -1.33    1.54 
  -5  -5   7   -0.16    1.40 
   5  -5  -7    3.48    1.85 
  -5   5   6    3.84    2.16 
   5   5  -6    6.27    2.36 
   5   5  -6   12.64    3.36 
  -5  -5   6    5.58    2.26 
   5  -5  -6   13.08    3.09 
  -5   5   5   -2.73    1.34 
   5   5  -5   -1.59    0.97 
   5  -5  -5    2.48    1.42 
  -5  -5   5   -0.66    0.91 
   5   5  -4    3.40    2.32 
  -5   5   4    9.22    3.04 
  -5  -5   4    5.44    2.14 
   5  -5  -4    5.99    2.02 
   5   5  -3    0.63    1.83 
  -5   5   3    0.57    1.63 
  -5  -5   3    0.80    1.14 
   5   5  -2   10.09    3.15 
  -5   5   2   10.45    3.14 
   5  -5  -2    7.00    2.42 
  -5  -5   2    8.88    2.31 
  -5   5   1    4.87    2.29 
   5   5  -1    3.70    2.57 
   5  -5  -1    2.13    1.61 
  -5  -5   1    6.18    1.95 
  -5   5   0    0.68    1.43 
  -5   5   0    1.31    1.31 
   5   5   0    3.05    1.98 
  -5  -5   0    0.30    1.00 
   5  -5   0   -0.58    1.22 
  -5   5  -1    3.53    1.49 
   5   5   1    6.37    2.61 
  -5   5  -1    4.63    2.25 
   5  -5   1    0.98    1.51 
  -5  -5  -1    5.71    1.98 
   5   5   2    3.30    2.15 
  -5   5  -2    1.95    1.93 
  -5   5  -2    0.53    1.26 
  -5  -5  -2    2.62    1.52 
   5  -5   2    3.53    2.00 
  -5   5  -3    1.35    1.43 
   5   5   3    2.52    1.55 
  -5   5  -3    1.68    1.50 
  -5  -5  -3    2.41    1.73 
   5  -5   3    0.53    1.38 
  -5   5  -4    8.54    2.52 
  -5   5  -4    6.14    2.52 
   5   5   4    5.00    2.63 
   5  -5   4   11.59    3.00 
  -5  -5  -4   11.59    2.92 
  -5   5  -5    0.48    1.28 
   5   5   5    0.01    1.50 
  -5  -5  -5    2.87    1.94 
   5  -5   5    1.44    1.28 
  -5   5  -6    1.65    1.65 
   5   5   6    4.52    2.42 
   5  -5   6    2.81    1.86 
  -5  -5  -6    8.14    2.85 
  -5   5  -7    0.46    1.48 
   5   5   7    2.71    1.95 
   5  -5   7    1.82    1.97 
  -5  -5  -7    2.84    1.91 
   5   5   8   -0.11    1.80 
  -5   5  -8    0.38    1.81 
   5  -5   8    0.98    1.74 
  -5  -5  -8    3.01    2.13 
   5   5   9   -0.02    1.69 
  -5   5  -9   -0.93    1.31 
   5  -5   9   -0.20    1.02 
  -5  -5  -9   -2.07    1.28 
  -5   5 -10    1.79    1.77 
   5   5  10   -0.32    1.24 
   5  -5  10    1.03    2.11 
  -5  -5 -10   -1.03    1.50 
  -5   5 -11    6.59    2.86 
   5   5  11    6.89    3.07 
   5  -5  11    0.53    1.72 
  -5  -5 -11    1.09    2.12 
  -5   5 -12   -2.34    1.81 
   5   5  12    0.47    2.45 
  -5  -5 -12    1.43    2.45 
   5  -5  12   -1.55    1.55 
  -5   5 -13   -0.74    2.11 
   5   5  13    1.31    2.31 
   5  -5  13    0.70    1.68 
  -5  -5 -13    0.65    2.35 
  -5   6  11    2.99    2.67 
  -5  -6  11    1.91    2.55 
   5  -6 -11   -1.18    1.95 
   5   6 -10    3.09    2.06 
  -5   6  10    2.53    2.23 
   5  -6 -10   -0.26    1.82 
  -5  -6  10   -0.55    1.83 
   5   6  -9   -1.75    2.26 
  -5   6   9    2.90    2.24 
  -5  -6   9    2.70    2.41 
   5   6  -8    0.53    2.18 
  -5   6   8    1.61    1.98 
  -5  -6   8    0.81    2.11 
  -5   6   7    4.72    2.48 
   5   6  -7    0.31    2.01 
  -5  -6   7    0.10    2.00 
  -5   6   6    1.86    2.03 
   5   6  -6    5.02    2.98 
  -5  -6   6   -1.41    1.61 
  -5   6   5    1.22    2.32 
   5   6  -5   -1.08    2.40 
  -5  -6   5    1.78    1.71 
   5   6  -4    1.96    2.48 
  -5   6   4   -0.39    1.92 
   5  -6  -4   -0.10    1.33 
  -5  -6   4   -0.37    1.89 
  -5   6   3    1.35    2.45 
   5   6  -3    7.38    3.34 
   5  -6  -3    7.29    2.77 
  -5  -6   3    6.01    2.77 
   5   6  -2    0.69    2.21 
  -5   6   2    7.19    3.05 
  -5  -6   2    4.65    2.71 
   5  -6  -2    0.09    1.70 
  -5   6   1    1.68    2.36 
   5   6  -1    0.67    2.33 
   5  -6  -1   -0.41    1.72 
  -5   6   0    2.33    2.38 
   5   6   0    2.44    2.50 
   5  -6   0   -1.27    1.57 
  -5   6  -1    2.00    2.44 
   5   6   1   -2.11    1.54 
   5  -6   1   -0.79    1.56 
   5   6   2    4.09    2.78 
  -5   6  -2    5.85    3.05 
   5  -6   2   16.69    3.88 
  -5  -6  -2    6.14    2.71 
   5   6   3    4.79    2.72 
  -5   6  -3   -0.77    1.96 
  -5  -6  -3   -0.19    1.52 
   5  -6   3    3.01    2.12 
   5   6   4   -3.61    1.57 
  -5   6  -4    1.56    2.31 
  -5  -6  -4   -1.23    1.46 
   5  -6   4    0.82    2.10 
   5   6   5    2.47    2.27 
   5  -6   5   -0.98    1.78 
  -5  -6  -5    3.26    2.16 
   5   6   6    2.30    2.78 
   5  -6   6    0.79    2.08 
  -5  -6  -6    2.24    2.17 
  -5   6  -7   -0.06    1.86 
   5   6   7    1.99    1.88 
   5  -6   7   -2.79    1.51 
  -5  -6  -7   -0.62    1.83 
  -5   6  -8   11.71    3.48 
   5  -6   8    8.46    3.67 
  -5  -6  -8    1.83    2.43 
   6   0 -26    1.93    2.27 
  -6   0  26   -0.06    1.91 
   6   0 -26   -1.07    1.95 
   6   0 -25   -1.67    1.64 
  -6   0  25   -0.91    1.33 
   6   0 -25   -1.58    1.61 
  -6   0  24    2.36    2.09 
   6   0 -24    1.58    1.78 
   6   0 -24   -0.15    1.51 
   6   0 -23    0.70    1.81 
  -6   0  23    2.14    1.88 
   6   0 -23    0.84    1.38 
   6   0 -22    5.97    2.37 
   6   0 -22    8.88    2.71 
  -6   0  22    4.68    2.32 
   6   0 -21    0.67    1.52 
   6   0 -21   -0.97    1.12 
  -6   0  21   -1.14    1.22 
   6   0 -20    8.87    2.75 
  -6   0  20   10.60    2.80 
   6   0 -20   11.90    2.89 
   6   0 -19    4.12    2.03 
   6   0 -19    0.02    1.35 
  -6   0  19    1.01    1.32 
   6   0 -18   48.15    4.63 
   6   0 -18   54.61    4.85 
  -6   0  18   49.07    4.46 
   6   0 -17    0.22    1.30 
  -6   0  17    0.70    1.16 
   6   0 -17   -0.94    0.77 
  -6   0  16   73.35    5.15 
   6   0 -16   72.79    5.49 
   6   0 -16   76.13    5.61 
   6   0 -15    2.18    1.33 
   6   0 -15    0.56    1.16 
   6   0 -14   30.90    3.81 
   6   0 -14   30.57    3.08 
  -6   0  14   26.68    3.32 
   6   0 -13    0.06    0.90 
   6   0 -13   -0.25    0.86 
  -6   0  13   -0.73    0.66 
  -6   0  12   19.15    2.48 
   6   0 -12   17.29    2.68 
   6   0 -12   25.08    3.29 
   6   0 -11   -0.43    0.77 
   6   0 -11    0.14    0.90 
  -6   0  11    0.21    0.82 
   6   0 -10   65.16    4.40 
   6   0 -10   64.04    4.44 
  -6   0  10   73.99    3.96 
   6   0  -9    0.52    0.83 
  -6   0   9   -0.02    0.68 
  -6   0   9    0.86    0.72 
   6   0  -9    0.38    0.92 
   6   0  -8  319.65   14.38 
  -6   0   8  332.29   13.67 
   6   0  -8  347.81   14.71 
  -6   0   8  339.06   14.35 
   6   0  -8  362.61   14.04 
  -6   0   7   -0.93    0.57 
   6   0  -7   -0.20    0.37 
  -6   0   7    0.17    0.40 
   6   0  -7   -0.54    0.67 
   6   0  -7    0.06    0.82 
   6   0  -6  410.99   16.59 
  -6   0   6  394.62   15.66 
   6   0  -6  404.60   16.79 
  -6   0   6  420.46   16.55 
   6   0  -6  400.96   15.67 
  -6   0   5    0.38    0.69 
   6   0  -5    0.13    0.73 
   6   0  -5    0.21    0.28 
  -6   0   5    0.03    0.26 
   6   0  -5    0.49    0.86 
  -6   0   4  356.19   14.55 
   6   0  -4  364.01   14.86 
  -6   0   4  362.90   13.57 
  -6   0   4  359.47   13.60 
  -6   0   3    0.01    0.16 
  -6   0   3   -0.35    0.40 
   6   0  -3    1.13    0.85 
   6   0  -3   -0.07    0.14 
   6   0  -2  812.36   31.18 
  -6   0   2  819.90   30.23 
  -6   0   2  779.90   30.92 
   6   0  -1    1.11    0.75 
  -6   0   1    0.06    0.36 
  -6   0   1   -0.40    0.53 
  -6   0   1    0.53    0.75 
   6   0  -1    0.31    0.41 
  -6   0   0   55.81    3.04 
  -6   0   0   57.19    2.85 
  -6   0   0   55.61    3.07 
   6   0   0   56.19    3.19 
   6   0   0   55.95    2.85 
  -6   0  -1    0.33    0.58 
   6   0   1    0.03    0.52 
  -6   0  -1   -0.01    0.56 
  -6   0  -1   -0.05    0.57 
   6   0   1    0.52    0.67 
   6   0   2   30.90    2.16 
  -6   0  -2   33.09    2.20 
  -6   0  -2   28.78    2.21 
  -6   0  -3    0.34    0.69 
   6   0   3   -1.09    0.59 
  -6   0  -3    0.21    0.60 
   6   0   4  140.09    6.97 
  -6   0  -4  151.32    6.77 
  -6   0  -4  142.23    6.90 
  -6   0  -5    0.31    0.64 
   6   0   5    0.46    0.69 
  -6   0  -5    0.23    0.71 
   6   0   6    1.64    1.11 
  -6   0  -6    0.53    0.73 
  -6   0  -6    0.76    0.88 
  -6   0  -7    0.20    0.62 
   6   0   7   -0.39    0.57 
  -6   0  -7   -0.12    0.68 
  -6   0  -8    2.21    1.03 
  -6   0  -8    0.85    0.85 
   6   0   8    2.13    1.26 
  -6   0  -9    0.70    0.73 
   6   0   9   -0.06    0.65 
  -6   0  -9    0.08    0.85 
  -6   0 -10    1.94    1.25 
  -6   0 -10    1.75    0.99 
   6   0  10    0.26    1.11 
  -6   0 -11   -0.34    0.91 
   6   0  11    0.37    1.23 
  -6   0 -11   -0.22    0.69 
  -6   0 -12   44.16    3.70 
  -6   0 -12   48.04    4.08 
   6   0  12   39.67    4.96 
  -6   0 -13   -0.55    1.02 
   6   0  13   -0.01    1.29 
  -6   0 -13   -1.39    0.69 
  -6   0 -14    2.82    1.63 
  -6   0 -14    1.12    1.14 
   6   0  14    0.02    0.95 
  -6   0 -15   -0.60    0.99 
  -6   0 -15    0.06    1.19 
   6   0  15    0.39    1.23 
  -6   0 -16   -0.04    1.16 
  -6   0 -16   -0.21    0.97 
   6   0  16    1.06    1.42 
  -6   0 -17    2.53    1.64 
  -6   0 -17    0.94    1.47 
   6   0  17    0.25    1.07 
  -6   0 -18   -1.35    1.28 
   6   0  18   -1.63    0.79 
  -6   0 -18    4.41    2.07 
  -6   0 -19    2.48    1.84 
   6   0  19   -0.85    1.14 
   6   0  20   18.75    4.11 
  -6   0 -20    9.89    3.12 
   6   0  21    1.23    2.01 
  -6   0 -21   -0.15    1.83 
  -6   1  25    3.91    2.66 
   6   1 -25    9.43    3.47 
  -6  -1  25    7.70    3.20 
   6  -1 -25    4.67    2.93 
  -6   1  24    2.63    1.84 
  -6   1  24   -0.08    1.62 
   6   1 -24    2.60    2.33 
  -6  -1  24    3.24    2.45 
   6  -1 -24    7.18    3.02 
   6  -1 -24    6.60    2.69 
  -6   1  23    6.17    2.50 
  -6   1  23   10.31    2.65 
   6   1 -23    1.09    1.56 
   6  -1 -23    5.03    2.76 
   6  -1 -23   12.16    2.99 
  -6  -1  23    7.47    2.97 
   6   1 -22    3.40    2.06 
  -6   1  22    4.87    2.05 
  -6   1  22    5.80    2.38 
   6   1 -22    7.13    2.83 
   6  -1 -22   11.63    3.28 
  -6  -1  22    7.40    2.77 
   6  -1 -22    5.30    2.25 
   6   1 -21    3.70    2.36 
  -6   1  21    1.97    1.71 
   6   1 -21    2.08    1.75 
  -6   1  21   -0.59    1.11 
   6  -1 -21   -0.94    1.47 
  -6  -1  21    0.51    1.69 
   6  -1 -21    1.36    1.43 
   6   1 -20   -1.54    0.68 
  -6   1  20    1.17    1.41 
   6   1 -20   -0.71    1.04 
  -6   1  20   -0.26    1.13 
   6  -1 -20    1.46    1.52 
   6  -1 -20    0.16    1.58 
  -6  -1  20   -1.32    1.17 
   6   1 -19    1.85    1.94 
  -6   1  19    0.02    0.98 
  -6   1  19    1.75    1.52 
   6   1 -19    1.79    1.40 
  -6  -1  19    1.24    1.58 
   6  -1 -19    1.79    1.60 
   6  -1 -19    1.48    1.39 
   6   1 -18   -0.87    1.01 
  -6   1  18    1.01    1.16 
  -6   1  18    0.06    0.99 
   6   1 -18    2.09    1.64 
   6  -1 -18    0.67    1.51 
  -6  -1  18   -0.27    1.12 
   6  -1 -18   -0.27    0.94 
   6   1 -17    6.68    2.16 
  -6   1  17    3.94    1.50 
  -6   1  17    1.20    1.30 
   6   1 -17    1.65    1.42 
  -6  -1  17    3.97    1.73 
   6  -1 -17    1.29    1.39 
   6  -1 -17    2.24    1.69 
  -6   1  16   18.09    2.94 
  -6   1  16   14.51    2.56 
   6   1 -16   21.07    3.24 
   6   1 -16   13.92    2.87 
   6  -1 -16   13.10    2.51 
   6  -1 -16   10.76    2.63 
  -6  -1  16   10.19    2.36 
   6   1 -15   11.11    2.46 
  -6   1  15    7.58    1.84 
  -6   1  15   13.25    2.50 
   6   1 -15    9.57    2.14 
   6  -1 -15   11.91    2.66 
   6  -1 -15   11.85    2.27 
  -6  -1  15    4.11    1.57 
  -6   1  14    0.37    0.88 
   6   1 -14    1.50    1.18 
  -6   1  14    0.38    0.86 
   6   1 -14   -0.96    0.55 
   6  -1 -14   -1.00    1.16 
   6  -1 -14    2.45    1.18 
  -6  -1  14    1.76    1.05 
   6   1 -13  120.99    7.25 
  -6   1  13  118.72    6.60 
   6   1 -13  120.02    6.88 
  -6   1  13  115.65    6.56 
   6  -1 -13  120.65    6.74 
  -6  -1  13  121.19    6.73 
   6  -1 -13  138.57    7.76 
  -6   1  12   15.38    2.29 
   6   1 -12   17.88    2.83 
  -6   1  12   12.03    2.09 
   6   1 -12   21.54    2.88 
   6  -1 -12   17.27    2.43 
   6  -1 -12   11.02    2.39 
  -6  -1  12   14.96    2.26 
  -6   1  11   53.26    3.76 
   6   1 -11   55.20    4.22 
   6   1 -11   61.03    4.15 
  -6   1  11   55.16    3.74 
   6  -1 -11   67.94    4.13 
   6  -1 -11   62.30    4.52 
  -6  -1  11   65.33    4.02 
  -6   1  10   76.94    4.39 
  -6   1  10   71.47    4.27 
   6   1 -10   74.68    4.91 
   6   1 -10   74.16    4.63 
   6  -1 -10   75.92    5.07 
   6  -1 -10   82.16    4.58 
  -6  -1  10   71.11    4.29 
   6   1  -9   13.49    2.05 
   6   1  -9   11.61    2.02 
  -6   1   9   11.99    1.67 
  -6   1   9    9.58    1.61 
  -6  -1   9   10.92    1.70 
   6  -1  -9    9.80    2.05 
   6  -1  -9   11.14    1.81 
   6   1  -8    1.65    0.92 
   6   1  -8   -0.09    0.84 
  -6   1   8    1.84    0.73 
  -6   1   8    1.31    0.78 
  -6  -1   8    1.51    0.76 
   6  -1  -8    1.73    1.06 
   6   1  -7   20.41    2.02 
  -6   1   7   17.73    1.51 
   6   1  -7   17.33    2.21 
  -6   1   7   20.62    1.81 
  -6  -1   7   16.10    1.57 
   6  -1  -7   19.63    2.48 
   6  -1  -7   15.11    1.56 
  -6   1   6   34.18    2.34 
  -6   1   6   36.38    2.21 
   6   1  -6   35.10    2.65 
   6   1  -6   33.19    2.36 
   6   1  -6   35.00    2.66 
  -6  -1   6   37.23    2.34 
   6  -1  -6   32.98    2.76 
   6  -1  -6   34.25    2.12 
  -6   1   5  305.81   12.46 
   6   1  -5  295.35   12.39 
   6   1  -5  303.09   12.76 
   6   1  -5  306.52   12.73 
  -6   1   5  300.61   12.06 
   6  -1  -5  307.00   12.01 
  -6  -1   5  300.30   12.57 
   6  -1  -5  303.23   12.89 
  -6  -1   5  284.99   12.22 
   6   1  -4  108.96    5.24 
   6   1  -4  109.70    5.57 
  -6   1   4  114.08    4.92 
  -6   1   4  102.73    5.24 
   6   1  -4  108.89    5.40 
  -6  -1   4  114.01    5.27 
   6  -1  -4  117.10    4.93 
  -6  -1   4  113.89    5.37 
   6  -1  -4  104.65    5.49 
   6   1  -3  131.65    6.49 
  -6   1   3  135.13    5.88 
  -6   1   3  144.48    6.34 
   6   1  -3  130.10    6.17 
   6   1  -3  134.69    6.16 
   6  -1  -3  140.58    5.89 
  -6  -1   3  140.10    6.18 
   6  -1  -3  134.12    6.40 
  -6  -1   3  135.43    6.15 
   6   1  -2   27.60    2.02 
   6   1  -2   27.25    1.85 
   6   1  -2   27.61    2.29 
  -6   1   2   31.61    2.36 
  -6   1   2   25.10    2.03 
  -6   1   2   25.16    1.76 
   6  -1  -2   27.16    2.04 
  -6  -1   2   28.03    1.93 
  -6  -1   2   28.85    1.87 
  -6  -1   2   23.94    2.05 
  -6  -1   2   28.33    2.23 
   6  -1  -2   28.04    1.74 
   6  -1  -2   27.22    1.78 
   6   1  -1   36.96    2.67 
   6   1  -1   34.49    2.08 
  -6   1   1   36.58    2.50 
  -6   1   1   36.74    2.15 
   6   1  -1   32.40    2.33 
  -6   1   1   34.76    2.24 
  -6  -1   1   34.84    2.11 
   6  -1  -1   32.39    2.20 
  -6  -1   1   36.23    2.53 
  -6  -1   1   35.90    2.15 
   6  -1  -1   37.15    2.15 
   6  -1  -1   36.42    2.22 
   6   1   0   14.20    1.85 
  -6   1   0   14.09    1.35 
  -6   1   0   14.78    1.88 
   6   1   0   16.43    2.10 
   6   1   0   15.69    1.27 
   6  -1   0   16.79    1.41 
  -6  -1   0   13.08    1.20 
  -6  -1   0   13.73    1.89 
   6  -1   0   15.98    1.45 
   6   1   1    2.77    0.67 
   6   1   1    2.12    0.94 
  -6   1  -1    2.13    0.70 
  -6   1  -1    2.96    1.09 
   6  -1   1    2.11    0.80 
  -6  -1  -1    1.84    0.63 
   6  -1   1    3.91    0.78 
  -6  -1  -1    2.75    0.91 
  -6   1  -2   20.43    2.05 
  -6   1  -2   20.37    1.44 
  -6   1  -2   21.85    1.59 
   6   1   2   23.52    1.57 
   6   1   2   21.86    2.06 
   6  -1   2   18.94    1.80 
   6  -1   2   24.24    1.58 
  -6  -1  -2   21.30    1.56 
  -6  -1  -2   23.49    2.04 
  -6   1  -3   18.82    1.41 
   6   1   3   21.68    1.55 
   6   1   3   21.00    2.12 
  -6   1  -3   19.96    1.51 
  -6   1  -3   15.26    2.22 
   6  -1   3   21.33    1.90 
  -6  -1  -3   19.95    2.05 
  -6  -1  -3   22.60    1.63 
  -6   1  -4   34.73    2.15 
  -6   1  -4   32.26    2.72 
   6   1   4   34.50    2.78 
  -6   1  -4   33.25    2.03 
   6  -1   4   35.23    2.77 
  -6  -1  -4   33.73    2.25 
  -6  -1  -4   37.22    2.86 
  -6   1  -5   20.55    1.62 
  -6   1  -5   19.78    1.49 
  -6   1  -5   21.26    2.74 
   6   1   5   18.29    2.62 
   6  -1   5   16.50    1.44 
   6  -1   5   22.07    2.70 
  -6  -1  -5   21.12    2.61 
  -6  -1  -5   21.38    1.72 
  -6   1  -6   19.44    2.72 
  -6   1  -6   23.70    1.74 
   6   1   6   19.30    2.81 
  -6  -1  -6   23.51    1.99 
   6  -1   6   23.48    2.36 
  -6  -1  -6   16.37    2.51 
   6   1   7    0.97    1.13 
  -6   1  -7    1.75    0.60 
  -6   1  -7   -0.57    0.56 
   6  -1   7   -0.03    0.87 
  -6  -1  -7    0.21    0.97 
  -6  -1  -7    0.36    0.70 
  -6   1  -8   -1.45    0.65 
   6   1   8   -0.51    0.57 
  -6   1  -8    0.18    0.65 
  -6  -1  -8   -1.08    0.53 
   6  -1   8    0.12    0.96 
  -6  -1  -8   -0.67    0.52 
  -6   1  -9   52.78    3.26 
  -6   1  -9   44.55    4.01 
   6   1   9   48.75    4.14 
  -6  -1  -9   48.48    3.46 
   6  -1   9   55.42    4.30 
  -6  -1  -9   55.96    4.15 
  -6   1 -10   45.40    3.99 
   6   1  10   47.25    4.07 
  -6   1 -10   46.57    3.22 
  -6  -1 -10   43.09    3.79 
  -6  -1 -10   45.92    3.47 
   6  -1  10   44.74    4.03 
  -6   1 -11    1.11    0.85 
   6   1  11    1.56    1.31 
  -6   1 -11    1.36    1.34 
  -6  -1 -11    1.74    1.07 
  -6  -1 -11   -0.94    0.82 
   6  -1  11    1.67    1.37 
   6   1  12    1.77    1.36 
  -6   1 -12    0.64    0.87 
  -6   1 -12   -2.28    0.71 
  -6  -1 -12    1.11    1.03 
  -6  -1 -12    0.81    0.89 
   6  -1  12    0.39    1.00 
   6   1  13    3.85    1.89 
  -6   1 -13    0.50    1.52 
  -6   1 -13    1.48    1.08 
  -6  -1 -13    1.88    1.22 
  -6  -1 -13    0.17    1.07 
   6  -1  13    1.31    1.56 
   6   1  14    3.44    1.75 
  -6   1 -14    3.53    1.43 
  -6   1 -14    1.17    1.25 
  -6  -1 -14    2.74    1.41 
   6  -1  14    1.27    1.70 
  -6  -1 -14    3.31    1.74 
   6   1  15    2.55    1.68 
  -6   1 -15    2.85    1.95 
  -6  -1 -15    3.32    1.79 
   6  -1  15    4.95    2.03 
  -6  -1 -15    9.03    2.25 
   6   1  16   -0.19    1.45 
  -6   1 -16    2.88    1.94 
   6  -1  16   -1.28    1.36 
  -6  -1 -16    0.09    1.24 
  -6  -1 -16    0.37    1.12 
   6   1  17   13.98    3.39 
  -6   1 -17   13.43    3.29 
   6  -1  17   19.55    4.02 
  -6  -1 -17   26.00    3.73 
  -6  -1 -17   23.06    4.18 
  -6   1 -18    1.21    1.96 
   6   1  18    4.33    2.40 
   6  -1  18   -0.33    1.88 
  -6  -1 -18    3.86    2.13 
   6   1  19    4.61    2.16 
  -6   1 -19    2.87    2.35 
  -6  -1 -19    1.88    1.74 
   6  -1  19    0.67    2.04 
   6   1  20    2.04    1.88 
  -6   1 -20    2.44    2.28 
  -6  -1 -20    0.38    1.85 
   6  -1  20   -0.37    2.02 
  -6   1 -21    0.37    1.86 
   6   1  21    2.83    2.48 
  -6  -1 -21   -2.36    1.57 
   6  -1  21   -1.59    2.11 
   6   2 -24    4.08    2.59 
  -6   2  24    0.60    1.89 
   6  -2 -24    0.89    2.14 
  -6  -2  24    2.44    2.50 
   6   2 -23    1.99    1.97 
  -6   2  23    3.12    2.29 
  -6  -2  23    2.67    2.19 
   6  -2 -23    0.30    2.24 
  -6   2  22   -0.37    1.43 
   6   2 -22    3.57    2.53 
   6  -2 -22    3.40    2.40 
  -6  -2  22    1.62    1.95 
   6   2 -21    0.02    1.82 
  -6   2  21    0.38    1.41 
  -6  -2  21    0.07    1.60 
   6  -2 -21    0.95    1.73 
  -6   2  20   -1.14    1.27 
   6   2 -20   -0.78    1.81 
  -6  -2  20    1.77    1.99 
   6  -2 -20   -1.59    1.32 
  -6   2  19    4.18    1.59 
   6   2 -19    2.49    1.78 
  -6   2  19    5.83    2.23 
   6  -2 -19    2.41    2.15 
   6  -2 -19    5.25    1.91 
  -6  -2  19    2.31    1.62 
  -6   2  18    3.15    1.78 
  -6   2  18    6.80    1.91 
   6   2 -18    6.01    1.89 
   6   2 -18    3.44    1.97 
   6  -2 -18    3.26    2.00 
   6  -2 -18    4.50    1.66 
  -6  -2  18    5.64    2.21 
  -6   2  17   -0.03    1.19 
  -6   2  17   -0.62    0.85 
   6   2 -17   -0.08    1.03 
   6   2 -17   -0.01    1.01 
   6  -2 -17    0.86    1.19 
  -6  -2  17    0.38    1.11 
   6  -2 -17    0.62    1.02 
  -6   2  16   28.43    2.90 
   6   2 -16   34.28    3.17 
  -6   2  16   27.95    3.94 
   6   2 -16   33.40    4.74 
  -6  -2  16   35.35    4.45 
   6  -2 -16   35.74    5.02 
   6  -2 -16   29.74    3.06 
   6   2 -15    9.93    2.53 
  -6   2  15   18.28    2.60 
   6   2 -15   15.51    2.55 
  -6   2  15   14.78    2.80 
   6  -2 -15   10.52    2.07 
  -6  -2  15   10.16    2.33 
   6  -2 -15   14.77    3.13 
  -6   2  14   10.85    2.29 
   6   2 -14    6.13    1.99 
  -6   2  14    6.25    1.58 
   6   2 -14    7.21    1.76 
   6  -2 -14    5.92    2.08 
  -6  -2  14    7.35    2.08 
  -6   2  13   -0.22    0.61 
  -6   2  13   -0.22    0.82 
   6   2 -13   -0.73    0.68 
   6   2 -13   -0.07    0.83 
  -6  -2  13    1.09    1.09 
   6  -2 -13    0.44    0.96 
   6   2 -12    1.40    1.05 
  -6   2  12    1.35    1.09 
  -6   2  12    2.60    0.99 
   6   2 -12    3.50    1.30 
  -6  -2  12    4.27    1.57 
   6  -2 -12    0.71    1.14 
  -6   2  11    0.48    0.89 
   6   2 -11    1.34    0.94 
  -6   2  11    0.35    0.74 
   6   2 -11    1.05    0.87 
   6  -2 -11    0.17    0.92 
  -6  -2  11   -0.19    0.49 
  -6   2  10   12.99    1.83 
  -6   2  10   15.34    2.43 
   6   2 -10   14.86    2.62 
   6   2 -10   13.18    2.11 
   6  -2 -10   15.98    2.81 
  -6  -2  10   14.39    2.32 
  -6   2   9   13.69    2.24 
   6   2  -9   12.21    2.30 
   6   2  -9   15.83    2.21 
  -6   2   9   17.50    2.08 
  -6  -2   9   16.14    2.50 
   6  -2  -9   18.60    2.90 
  -6   2   8  145.07    6.76 
   6   2  -8  138.35    7.49 
  -6   2   8  143.99    7.25 
   6   2  -8  140.66    7.07 
   6   2  -8  151.50    7.70 
  -6  -2   8  142.32    7.34 
   6  -2  -8  138.14    7.74 
   6   2  -7   32.14    2.89 
   6   2  -7   30.40    2.82 
  -6   2   7   36.99    2.86 
   6   2  -7   31.38    2.56 
  -6   2   7   31.46    2.32 
  -6  -2   7   26.76    2.56 
   6  -2  -7   35.22    3.01 
  -6   2   6   22.73    2.20 
  -6   2   6   21.13    1.92 
   6   2  -6   22.14    2.25 
   6   2  -6   22.59    2.15 
   6   2  -6   23.24    2.90 
  -6  -2   6   25.91    2.28 
   6  -2  -6   23.21    2.96 
  -6  -2   6   22.49    1.97 
   6   2  -5   40.63    2.92 
   6   2  -5   38.88    2.90 
  -6   2   5   35.69    2.56 
   6   2  -5   36.48    3.04 
  -6   2   5   42.47    2.95 
  -6  -2   5   34.63    2.86 
  -6  -2   5   38.05    2.75 
   6  -2  -5   42.01    3.15 
   6   2  -4    0.22    0.82 
   6   2  -4    0.42    0.73 
  -6   2   4    0.19    0.55 
   6   2  -4    0.50    0.76 
  -6   2   4   -0.82    0.50 
  -6  -2   4    0.13    0.56 
   6  -2  -4    1.47    0.87 
  -6   2   3   36.29    2.77 
   6   2  -3   30.73    2.62 
   6   2  -3   30.95    2.40 
  -6   2   3   33.12    2.50 
   6   2  -3   32.26    2.83 
  -6  -2   3   32.85    2.58 
  -6  -2   3   36.79    2.40 
   6  -2  -3   36.66    2.62 
   6   2  -2    0.36    0.59 
  -6   2   2    0.76    0.84 
   6   2  -2    0.23    0.88 
  -6   2   2   -0.66    0.51 
   6  -2  -2    1.00    0.72 
   6  -2  -2    1.14    0.73 
  -6  -2   2    2.47    0.81 
  -6  -2   2    1.41    0.80 
   6   2  -1   26.53    2.55 
   6   2  -1   21.02    1.68 
  -6   2   1   20.79    2.17 
  -6   2   1   25.44    2.27 
   6  -2  -1   26.88    2.25 
  -6  -2   1   25.30    1.78 
  -6  -2   1   24.11    1.69 
   6  -2  -1   24.32    1.96 
  -6  -2   1   27.14    2.39 
  -6   2   0    0.81    0.82 
  -6   2   0    0.00    0.45 
   6   2   0   -0.58    0.73 
  -6   2   0   -0.38    0.76 
   6  -2   0    0.14    0.50 
  -6  -2   0    0.20    0.41 
  -6  -2   0    0.19    0.47 
   6  -2   0    1.28    0.78 
  -6  -2   0   -0.03    0.75 
  -6   2  -1    1.21    0.53 
   6   2   1    0.99    1.02 
  -6   2  -1    4.10    1.33 
   6  -2   1    2.25    0.66 
  -6  -2  -1    1.00    0.44 
  -6  -2  -1    0.05    0.72 
   6  -2   1    2.41    1.04 
  -6  -2  -1    0.95    0.48 
   6   2   2    0.44    0.90 
  -6   2  -2   -0.65    0.76 
  -6   2  -2    0.17    0.36 
  -6  -2  -2    0.47    0.39 
   6  -2   2    0.55    0.38 
   6  -2   2   -0.45    0.44 
  -6  -2  -2    0.20    0.29 
  -6  -2  -2   -1.06    0.51 
  -6   2  -3   17.80    1.06 
  -6   2  -3   18.55    1.04 
   6   2   3   19.97    1.17 
  -6   2  -3   20.41    2.79 
   6   2   3   22.13    2.98 
   6  -2   3   18.38    1.07 
   6  -2   3   23.04    2.23 
  -6  -2  -3   20.01    2.67 
  -6  -2  -3   19.17    1.18 
  -6  -2  -3   19.13    1.19 
  -6   2  -4  219.85   10.67 
   6   2   4  218.51    8.69 
   6   2   4  224.89   10.82 
   6  -2   4  216.86   10.45 
  -6  -2  -4  219.71   10.58 
  -6  -2  -4  222.95    8.77 
   6   2   5   67.03    4.82 
  -6   2  -5   72.79    4.92 
   6   2   5   68.46    3.13 
  -6  -2  -5   72.39    4.83 
   6  -2   5   72.68    4.72 
  -6  -2  -5   66.92    3.21 
   6   2   6    3.37    0.68 
   6   2   6    6.54    1.83 
  -6   2  -6    4.40    1.64 
  -6  -2  -6    4.89    0.83 
   6  -2   6    1.74    1.08 
  -6  -2  -6    7.02    1.92 
   6   2   7    2.75    0.69 
  -6   2  -7    2.47    1.29 
  -6   2  -7    2.37    0.38 
  -6   2  -7    2.35    0.34 
   6   2   7    1.44    1.22 
  -6  -2  -7    1.71    1.15 
   6  -2   7    3.17    1.30 
  -6  -2  -7    2.65    0.71 
  -6   2  -8    0.36    0.34 
  -6   2  -8    0.66    1.02 
  -6   2  -8   -0.25    0.29 
   6   2   8    0.35    1.09 
   6  -2   8    0.84    0.97 
  -6  -2  -8    0.78    1.12 
  -6  -2  -8    0.85    0.64 
  -6   2  -9    4.76    0.74 
   6   2   9    1.03    1.40 
  -6   2  -9    4.73    1.80 
   6  -2   9    2.80    1.46 
  -6  -2  -9    3.87    1.01 
  -6  -2  -9    4.52    1.65 
  -6   2 -10    8.10    2.22 
  -6  -2 -10   13.91    2.82 
   6  -2  10    5.61    2.02 
  -6  -2 -10    7.58    1.39 
  -6   2 -11   44.62    4.36 
   6   2  11   45.24    4.33 
  -6  -2 -11   39.06    3.98 
  -6  -2 -11   45.12    3.15 
   6  -2  11   47.06    4.31 
  -6   2 -12    5.58    2.24 
   6   2  12    5.65    2.13 
  -6  -2 -12    7.11    2.36 
   6  -2  12    5.57    2.03 
   6   2  13    4.96    2.19 
  -6   2 -13    7.22    2.64 
  -6  -2 -13    8.48    2.46 
   6  -2  13    3.14    1.96 
   6   2  14   12.00    3.19 
  -6   2 -14   10.27    2.97 
   6  -2  14   11.52    2.97 
  -6  -2 -14    9.14    2.84 
   6   2  15    6.11    2.41 
  -6   2 -15    4.60    2.36 
  -6  -2 -15    4.51    2.30 
   6  -2  15    0.60    1.70 
   6   2  16    5.00    2.31 
  -6   2 -16    5.08    2.53 
   6  -2  16   11.12    3.28 
  -6  -2 -16    8.50    2.66 
  -6   2 -17    6.50    2.85 
   6   2  17    6.32    2.30 
  -6  -2 -17    8.71    3.00 
   6  -2  17    6.92    2.90 
   6   2  18   -1.06    1.05 
  -6   2 -18    1.40    1.85 
  -6  -2 -18    0.51    1.66 
   6  -2  18   -1.41    1.02 
   6   2  19    0.40    1.96 
  -6   2 -19    4.24    2.32 
  -6  -2 -19    0.10    1.70 
   6  -2  19   -3.07    1.66 
   6   2  20   -1.07    2.18 
  -6   2 -20    0.67    2.12 
   6  -2  20   -3.65    1.77 
  -6  -2 -20    3.01    2.27 
  -6   3  23    1.12    1.89 
   6   3 -23   -1.71    2.02 
  -6  -3  23    0.92    2.16 
   6  -3 -23   -0.19    2.40 
  -6   3  22    1.51    2.12 
   6   3 -22   -1.16    1.33 
  -6  -3  22   -0.89    1.79 
   6  -3 -22   -0.54    1.72 
  -6   3  21   13.52    3.52 
   6   3 -21    9.03    3.51 
   6  -3 -21    4.06    2.88 
  -6  -3  21   11.15    3.34 
  -6   3  20    1.56    1.90 
   6   3 -20    4.41    2.62 
   6  -3 -20    5.29    2.54 
  -6  -3  20    1.09    1.92 
  -6   3  19    0.47    1.48 
   6   3 -19    0.58    1.81 
   6  -3 -19    0.49    1.31 
  -6  -3  19   -0.65    1.51 
   6   3 -18   -0.25    1.64 
  -6   3  18   -1.02    1.12 
  -6  -3  18   -2.75    1.20 
   6  -3 -18   -1.17    1.35 
   6   3 -17   13.45    3.49 
  -6   3  17    7.18    2.39 
  -6  -3  17    9.36    2.77 
   6  -3 -17    9.27    3.04 
  -6   3  16   -0.03    1.16 
   6   3 -16   -1.23    1.19 
   6  -3 -16   -1.53    1.21 
  -6  -3  16   -0.55    1.37 
  -6   3  15   35.73    4.75 
   6   3 -15   33.58    4.89 
   6  -3 -15   32.42    4.99 
  -6  -3  15   34.96    4.76 
   6   3 -14    1.90    1.78 
  -6   3  14    2.63    1.50 
   6  -3 -14    1.81    1.62 
  -6  -3  14    1.83    1.40 
  -6   3  13    6.93    2.15 
  -6   3  13    6.48    1.42 
   6   3 -13    7.81    1.67 
   6   3 -13    6.94    2.30 
   6  -3 -13    6.88    2.48 
  -6  -3  13    4.47    1.90 
  -6   3  12    2.26    0.99 
   6   3 -12    7.09    2.20 
   6   3 -12    2.95    1.21 
  -6   3  12    2.01    1.38 
   6  -3 -12    2.43    1.62 
  -6  -3  12    2.65    1.67 
   6   3 -11   21.15    2.63 
   6   3 -11   18.48    3.22 
  -6   3  11   12.91    2.61 
  -6   3  11   15.81    2.03 
   6  -3 -11   14.39    3.06 
  -6  -3  11   18.64    2.23 
  -6  -3  11   17.95    3.03 
   6   3 -10    0.39    1.22 
   6   3 -10    0.93    0.89 
  -6   3  10    1.30    1.31 
  -6   3  10    0.90    0.75 
  -6  -3  10    2.40    1.32 
  -6  -3  10    3.00    1.05 
   6  -3 -10    1.26    1.45 
  -6   3   9    0.96    1.17 
   6   3  -9    0.44    0.77 
   6   3  -9    2.37    1.25 
  -6   3   9    1.98    0.85 
   6   3  -9    4.31    1.79 
   6  -3  -9    3.82    1.70 
  -6  -3   9    2.34    0.96 
  -6  -3   9    1.78    1.23 
  -6   3   8    7.31    2.01 
   6   3  -8    8.72    1.65 
   6   3  -8    4.52    1.74 
  -6   3   8    9.33    1.52 
   6   3  -8    9.68    2.11 
  -6  -3   8    6.63    1.46 
   6  -3  -8    7.76    2.09 
  -6  -3   8    8.90    2.00 
  -6   3   7   12.34    1.77 
   6   3  -7   13.37    2.50 
   6   3  -7    7.86    1.83 
  -6   3   7    6.40    1.89 
   6   3  -7   13.17    2.07 
   6  -3  -7   13.64    2.57 
  -6  -3   7   14.71    2.69 
  -6  -3   7   11.57    1.89 
  -6   3   6    2.13    0.95 
   6   3  -6    0.47    1.18 
  -6   3   6    1.56    1.21 
   6   3  -6    0.88    0.92 
  -6  -3   6    0.94    1.10 
  -6  -3   6    3.04    1.04 
   6  -3  -6   -0.83    0.77 
   6   3  -5    3.39    1.65 
   6   3  -5    2.16    1.06 
  -6   3   5    1.78    1.29 
  -6   3   5    2.57    0.97 
  -6  -3   5    3.64    1.23 
   6  -3  -5    4.24    1.41 
   6   3  -4   12.12    1.91 
   6   3  -4   11.40    2.48 
  -6   3   4   11.63    1.85 
  -6   3   4    6.48    1.88 
   6  -3  -4   11.48    2.09 
  -6  -3   4   13.89    2.10 
   6   3  -3   17.61    2.93 
  -6   3   3   19.72    2.99 
   6   3  -3   16.51    2.12 
  -6   3   3   21.19    2.14 
  -6  -3   3   18.02    2.43 
   6  -3  -3   17.56    2.46 
   6   3  -2    4.54    1.76 
  -6   3   2    4.68    1.65 
   6   3  -2    5.25    1.17 
  -6   3   2    9.78    1.78 
   6  -3  -2    7.14    1.76 
   6  -3  -2    5.33    1.27 
  -6  -3   2    8.22    1.83 
  -6   3   1  130.24    6.89 
   6   3  -1  120.55    7.38 
  -6   3   1  130.46    7.33 
   6   3  -1  124.11    5.89 
  -6  -3   1  124.67    5.83 
   6  -3  -1  130.41    7.11 
  -6  -3   1  124.03    6.87 
   6  -3  -1  134.93    6.39 
   6   3   0   31.16    3.97 
  -6   3   0   41.70    3.29 
  -6   3   0   32.42    3.26 
   6   3   0   34.82    2.12 
   6  -3   0   33.47    2.40 
  -6  -3   0   32.62    3.05 
  -6  -3   0   34.38    2.06 
   6  -3   0   27.85    2.94 
  -6  -3   0   33.86    2.11 
  -6   3  -1   24.26    3.37 
  -6   3  -1   18.49    2.76 
   6   3   1   21.68    3.36 
  -6   3  -1   25.26    1.75 
   6  -3   1   21.80    1.80 
  -6  -3  -1   24.58    1.52 
  -6  -3  -1   24.45    1.47 
  -6  -3  -1   27.25    2.66 
   6  -3   1   29.09    3.55 
   6   3   2   28.03    3.86 
  -6   3  -2   28.31    3.69 
  -6   3  -2   23.88    1.54 
  -6   3  -2   30.43    3.61 
  -6  -3  -2   24.79    1.15 
   6  -3   2   21.43    3.10 
   6  -3   2   25.28    1.68 
  -6  -3  -2   25.18    1.17 
  -6  -3  -2   29.47    2.96 
   6   3   3   32.89    4.19 
  -6   3  -3   35.40    3.24 
  -6   3  -3   28.63    1.34 
   6  -3   3   32.37    3.16 
   6  -3   3   28.88    1.37 
  -6  -3  -3   27.26    3.60 
  -6   3  -4    1.55    1.31 
   6   3   4    0.96    1.09 
   6  -3   4   -0.84    0.75 
  -6  -3  -4   -0.45    0.76 
   6   3   5    2.32    1.44 
  -6   3  -5    1.29    1.16 
   6  -3   5    2.59    1.25 
  -6  -3  -5    1.75    1.30 
  -6   3  -6    0.21    1.26 
   6   3   6   -0.79    1.03 
  -6  -3  -6    0.47    1.05 
   6  -3   6    0.84    1.10 
  -6   3  -7   -0.77    1.15 
   6   3   7   -0.35    1.22 
  -6  -3  -7    0.65    1.17 
   6  -3   7   -0.02    0.76 
   6   3   8   19.26    3.48 
  -6   3  -8   15.29    3.12 
   6  -3   8   15.48    2.97 
  -6  -3  -8   16.97    3.21 
  -6   3  -9   41.90    5.13 
   6   3   9   34.04    4.89 
  -6  -3  -9   38.46    4.90 
   6  -3   9   33.62    4.50 
   6   3  10   12.56    3.06 
  -6   3 -10   10.25    2.72 
  -6  -3 -10   11.58    2.83 
   6  -3  10   10.68    2.73 
  -6   3 -11    1.65    1.54 
   6   3  11    1.08    1.66 
  -6  -3 -11    2.72    1.80 
   6  -3  11    4.04    1.88 
   6   3  12   -0.67    1.38 
  -6   3 -12   -0.04    1.57 
  -6  -3 -12    2.12    1.70 
   6  -3  12   -0.29    0.85 
   6   3  13    0.37    1.56 
  -6   3 -13    1.01    1.70 
   6  -3  13    2.49    1.93 
  -6  -3 -13    0.98    1.61 
   6   3  14    5.42    2.24 
  -6   3 -14    1.58    1.86 
   6  -3  14    4.78    2.14 
  -6  -3 -14    0.43    1.36 
   6   3  15    0.20    1.56 
  -6   3 -15    0.20    1.79 
   6  -3  15    4.33    2.25 
  -6  -3 -15    0.98    1.47 
  -6   3 -16    5.35    2.58 
   6   3  16    9.23    3.14 
   6  -3  16    5.02    2.59 
  -6  -3 -16    0.05    1.67 
  -6   3 -17   -3.50    1.89 
   6   3  17    1.52    2.08 
  -6  -3 -17    3.54    2.32 
   6  -3  17   -2.41    1.54 
   6   3  18   -0.47    2.21 
  -6   3 -18   -1.43    1.96 
   6  -3  18    2.05    2.32 
  -6  -3 -18   -0.23    2.06 
   6   3  19    1.93    2.62 
  -6   3 -19    0.60    1.99 
   6  -3  19    0.68    2.27 
  -6  -3 -19   -1.11    2.04 
   6   4 -21    3.03    2.98 
  -6   4  21    5.31    2.68 
  -6  -4  21    2.83    2.47 
  -6   4  20   -0.44    1.84 
   6   4 -20    4.51    2.88 
   6  -4 -20    4.48    2.58 
  -6  -4  20    5.26    2.84 
   6   4 -19    6.18    2.62 
  -6   4  19    4.94    2.33 
   6  -4 -19    9.23    3.63 
  -6  -4  19    8.70    3.09 
   6   4 -18    3.78    2.34 
  -6   4  18    1.36    1.78 
   6  -4 -18    2.70    2.58 
  -6  -4  18    2.22    1.90 
  -6   4  17    2.14    1.88 
   6   4 -17    2.64    1.74 
   6  -4 -17    3.39    2.24 
  -6  -4  17    4.53    2.36 
   6   4 -16    2.78    2.06 
  -6   4  16    6.60    2.48 
   6  -4 -16    8.11    2.92 
  -6  -4  16    5.78    2.68 
  -6   4  15    1.44    1.74 
   6   4 -15    1.39    1.97 
  -6  -4  15    0.53    1.70 
   6  -4 -15    0.13    1.61 
  -6   4  14    5.13    2.19 
   6   4 -14    0.62    1.28 
  -6  -4  14    8.07    2.74 
   6  -4 -14    8.20    2.77 
   6   4 -13    2.63    1.92 
  -6   4  13    0.06    1.32 
  -6  -4  13    1.39    1.37 
   6  -4 -13    1.00    1.58 
  -6   4  12    9.92    2.93 
   6   4 -12    8.60    2.71 
   6  -4 -12    8.90    2.69 
  -6  -4  12    8.48    2.67 
  -6   4  11   -0.55    1.09 
   6   4 -11   -1.46    0.89 
  -6  -4  11   -0.21    1.34 
   6  -4 -11   -0.90    1.19 
   6   4 -10   11.39    2.90 
   6   4 -10   14.21    2.89 
  -6   4  10   19.87    3.63 
  -6  -4  10   12.58    2.98 
   6  -4 -10   16.09    3.26 
   6   4  -9    5.38    1.94 
  -6   4   9    1.74    1.54 
   6   4  -9    6.48    2.23 
  -6  -4   9    3.80    1.67 
   6  -4  -9    3.73    1.71 
   6   4  -8   -1.08    1.02 
   6   4  -8    2.32    1.77 
  -6   4   8    1.91    1.62 
  -6  -4   8    1.59    1.04 
   6  -4  -8   -0.50    0.99 
  -6  -4   8    4.08    1.85 
   6   4  -7    7.99    2.53 
   6   4  -7    2.48    1.37 
  -6   4   7    4.65    2.06 
  -6   4   7    4.68    1.28 
   6  -4  -7    4.41    1.88 
  -6  -4   7    3.81    1.85 
  -6  -4   7    5.04    1.47 
   6   4  -6   42.25    5.36 
  -6   4   6   40.95    4.25 
  -6   4   6   43.19    3.23 
   6   4  -6   45.01    3.68 
  -6  -4   6   37.93    3.25 
   6  -4  -6   36.46    4.55 
  -6  -4   6   42.01    4.10 
  -6   4   5    1.70    1.46 
   6   4  -5    0.63    0.88 
   6   4  -5    1.44    1.23 
  -6   4   5   -0.26    0.86 
  -6  -4   5    1.64    1.13 
   6  -4  -5    1.73    1.40 
  -6  -4   5    0.39    0.85 
  -6   4   4   -0.06    0.69 
   6   4  -4    0.79    1.20 
  -6   4   4    0.76    1.37 
   6   4  -4    1.04    1.04 
  -6  -4   4    0.19    0.80 
   6  -4  -4   -0.12    1.14 
  -6   4   3    7.04    1.83 
   6   4  -3    6.42    2.33 
  -6   4   3    8.54    2.61 
   6   4  -3   10.12    1.79 
  -6  -4   3   10.50    2.10 
   6  -4  -3    6.13    1.79 
   6   4  -2    1.42    0.93 
  -6   4   2    3.12    1.22 
  -6   4   2    1.06    1.38 
   6   4  -2    1.04    1.47 
   6  -4  -2    1.80    1.39 
   6  -4  -2    0.95    1.00 
  -6  -4   2    4.02    1.45 
  -6   4   1    9.44    2.07 
   6   4  -1    7.13    1.39 
   6   4  -1   10.09    2.69 
  -6   4   1    8.65    2.50 
  -6  -4   1   12.93    1.81 
   6  -4  -1    9.03    2.33 
  -6  -4   1    9.20    2.08 
   6  -4  -1    9.07    1.86 
  -6   4   0    4.99    1.84 
  -6   4   0    4.49    1.91 
   6   4   0    5.22    2.12 
   6  -4   0    1.94    1.52 
  -6  -4   0    4.81    1.74 
   6  -4   0    5.08    1.28 
  -6   4  -1   37.31    4.40 
   6   4   1   39.06    5.04 
  -6   4  -1   32.33    4.53 
   6  -4   1   37.76    3.75 
  -6  -4  -1   39.71    3.79 
   6   4   2    0.49    1.09 
  -6   4  -2    2.04    1.40 
  -6   4  -2    1.12    1.40 
  -6  -4  -2    0.77    1.31 
   6  -4   2    2.87    1.61 
  -6   4  -3   15.49    3.20 
   6   4   3   16.87    3.44 
  -6   4  -3   15.27    2.91 
  -6  -4  -3   23.09    3.62 
   6  -4   3   17.77    3.23 
  -6   4  -4   69.47    5.15 
   6   4   4   46.87    5.87 
   6  -4   4   52.13    4.77 
  -6  -4  -4   45.38    4.50 
  -6   4  -5   17.21    3.29 
   6   4   5   10.88    2.93 
   6  -4   5   22.52    3.74 
  -6  -4  -5   17.37    3.39 
   6   4   6    8.23    2.76 
  -6   4  -6   10.50    2.78 
  -6  -4  -6    6.35    2.20 
   6  -4   6    6.47    2.35 
  -6   4  -7   12.03    2.91 
   6   4   7   17.01    3.60 
  -6  -4  -7   17.29    3.42 
   6  -4   7   12.90    2.98 
   6   4   8    2.67    1.88 
  -6   4  -8   -0.06    0.80 
   6  -4   8    2.04    1.51 
  -6  -4  -8    0.29    1.51 
  -6   4  -9    0.81    1.64 
   6   4   9   -0.44    1.35 
  -6  -4  -9    4.16    2.11 
   6  -4   9    2.22    1.78 
  -6   4 -10    1.21    1.67 
   6   4  10   -0.31    1.10 
   6  -4  10    7.93    2.65 
  -6  -4 -10    0.28    1.16 
   6   4  11   10.90    3.15 
  -6   4 -11    3.14    1.70 
  -6  -4 -11    9.97    3.06 
   6  -4  11    3.84    1.81 
   6   4  12   -0.24    1.92 
  -6   4 -12    1.52    1.76 
   6  -4  12   -0.64    1.41 
  -6  -4 -12    0.11    1.79 
   6   4  13    0.93    2.07 
  -6   4 -13    0.93    1.66 
  -6  -4 -13    1.41    2.05 
   6  -4  13    1.33    1.54 
   6   4  14    1.44    2.06 
  -6   4 -14    1.35    2.31 
   6  -4  14   12.26    3.42 
  -6  -4 -14   -0.28    1.75 
  -6   4 -15    3.38    2.96 
   6   4  15    2.38    2.27 
  -6  -4 -15    2.22    2.05 
   6  -4  15    2.18    2.34 
  -6   4 -16    7.16    3.45 
   6   4  16    9.57    3.55 
   6  -4  16   15.61    3.67 
  -6  -4 -16    4.29    2.40 
  -6   5  17    1.39    1.95 
   6   5 -17    1.90    2.46 
   6  -5 -17    2.65    2.94 
  -6  -5  17    0.61    2.30 
   6   5 -16    5.80    2.89 
  -6   5  16    6.93    2.87 
   6  -5 -16    4.57    2.86 
  -6  -5  16    8.06    3.30 
   6   5 -15    2.51    2.20 
  -6   5  15    1.28    1.85 
   6  -5 -15    3.20    2.53 
  -6  -5  15    2.55    2.36 
  -6   5  14    0.75    1.75 
   6   5 -14   -2.20    1.34 
  -6  -5  14   -0.59    1.36 
   6  -5 -14    0.63    2.01 
  -6   5  13    5.36    2.61 
   6   5 -13    0.05    1.76 
  -6  -5  13    1.52    1.63 
   6  -5 -13   -0.65    1.96 
  -6   5  12    3.36    2.20 
   6   5 -12    0.62    1.48 
   6  -5 -12   -0.25    1.98 
  -6  -5  12   -1.02    1.51 
  -6   5  11   -0.57    1.33 
   6   5 -11    0.99    1.46 
   6  -5 -11    1.61    1.81 
  -6  -5  11    0.34    1.75 
  -6   5  10   -0.57    1.45 
   6   5 -10   -1.29    1.19 
   6   5 -10   -0.50    1.46 
   6  -5 -10    0.55    1.75 
  -6  -5  10    0.00    1.08 
   6   5  -9    2.47    1.65 
  -6   5   9    3.64    1.96 
   6   5  -9    2.24    2.10 
   6  -5  -9    3.52    1.95 
  -6  -5   9    4.11    1.93 
  -6   5   8    1.33    1.78 
   6   5  -8    3.66    1.95 
   6   5  -8    1.14    1.40 
  -6  -5   8   -1.81    0.99 
   6  -5  -8   -0.67    1.10 
   6   5  -7    1.27    1.95 
   6   5  -7    5.34    1.97 
  -6   5   7    6.69    2.63 
  -6  -5   7    8.55    2.78 
   6  -5  -7    8.42    2.73 
  -6   5   6    0.99    1.56 
   6   5  -6   -0.75    1.46 
   6  -5  -6    0.70    1.20 
  -6  -5   6    1.92    1.57 
   6   5  -5    1.86    1.99 
  -6   5   5    1.48    1.52 
  -6  -5   5   -2.42    1.10 
   6  -5  -5    1.27    1.35 
   6   5  -4    2.42    1.93 
  -6   5   4    4.14    2.41 
  -6  -5   4    4.86    2.30 
  -6  -5   4    2.91    1.53 
  -6   5   3    1.78    1.92 
   6   5  -3   -1.01    1.78 
  -6  -5   3    2.41    1.25 
   6  -5  -3    0.81    1.48 
   6   5  -2    1.78    1.78 
  -6   5   2    2.74    2.04 
  -6  -5   2    0.71    1.22 
   6  -5  -2    1.84    1.75 
   6   5  -1   13.10    3.41 
  -6   5   1   14.48    2.73 
  -6   5   1    4.17    2.46 
   6  -5  -1   10.16    2.75 
  -6  -5   1   10.15    2.47 
  -6   5   0    4.29    2.35 
  -6   5   0    0.64    1.20 
   6   5   0    4.73    2.39 
  -6  -5   0    3.28    1.65 
   6  -5   0   -0.24    1.43 
  -6   5  -1   -0.26    0.98 
   6   5   1    0.96    1.33 
  -6   5  -1   -1.94    1.37 
   6  -5   1    2.69    1.91 
  -6  -5  -1    0.31    1.27 
  -6   5  -2   -0.59    1.27 
   6   5   2    1.06    1.95 
  -6   5  -2    1.16    1.75 
   6  -5   2   -0.37    1.03 
  -6  -5  -2    0.96    1.42 
   6   5   3    3.08    1.77 
  -6   5  -3   -0.10    1.85 
  -6   5  -3    2.00    1.62 
  -6  -5  -3    1.37    1.61 
   6  -5   3    0.88    1.60 
   6   5   4   11.45    3.38 
  -6   5  -4   15.02    3.20 
  -6  -5  -4   14.77    3.47 
   6  -5   4   14.92    3.49 
   6   5   5    2.28    1.93 
  -6   5  -5    2.94    1.71 
  -6  -5  -5    5.38    2.12 
   6  -5   5    2.46    1.66 
  -6   5  -6   23.33    4.13 
   6   5   6   21.36    4.44 
  -6  -5  -6   17.49    3.77 
   6  -5   6   10.35    2.98 
  -6   5  -7    2.70    2.02 
   6   5   7    1.89    2.08 
  -6  -5  -7    1.83    1.96 
   6  -5   7   -0.38    1.57 
  -6   5  -8    4.97    2.38 
   6   5   8    2.08    2.46 
  -6  -5  -8    4.30    2.06 
   6  -5   8    3.96    2.30 
  -6   5  -9    6.65    2.75 
   6   5   9    4.21    2.28 
  -6  -5  -9    9.19    3.00 
   6  -5   9    6.44    2.44 
  -6   5 -10    7.94    2.97 
   6   5  10    6.34    2.87 
  -6  -5 -10    7.14    2.91 
   6  -5  10    5.20    2.49 
   6   5  11    2.88    2.02 
  -6   5 -11    2.46    2.49 
  -6  -5 -11    2.41    2.45 
   6  -5  11    2.16    2.12 
  -6   5 -12    6.66    3.28 
   6   5  12    5.81    2.95 
   6  -5  12    3.96    2.53 
  -6  -5 -12    4.96    2.93 
  -6   5 -13    0.92    2.67 
   6   5  13    3.03    3.03 
  -6  -5 -13    0.89    1.65 
   6  -5  13    1.77    2.43 
  -6   6  11    4.17    2.96 
   6  -6 -11    3.03    2.67 
  -6  -6  11    1.22    2.40 
  -6   6  10    1.32    2.38 
   6   6 -10    3.85    2.82 
  -6  -6  10   -1.25    1.56 
   6   6  -9    0.24    2.37 
  -6   6   9    4.38    2.92 
  -6  -6   9    0.26    1.90 
  -6   6   8    3.49    2.66 
   6   6  -8    9.18    3.49 
  -6  -6   8   -0.32    1.71 
   6   6  -7   -2.29    1.23 
  -6   6   7   -0.57    1.43 
  -6  -6   7    0.62    1.48 
   6   6  -6    0.15    2.39 
  -6   6   6   10.30    3.48 
  -6  -6   6    4.87    2.72 
  -6   6   5    4.09    2.68 
   6   6  -5    1.16    2.39 
   6  -6  -5    0.55    2.06 
  -6  -6   5    4.45    2.55 
  -6   6   4   11.77    3.59 
   6   6  -4    3.18    2.59 
  -6  -6   4    3.03    2.49 
   6  -6  -4    4.36    2.46 
   6   6  -3   -1.89    1.94 
  -6   6   3   -0.10    1.85 
   6  -6  -3    0.12    1.47 
  -6  -6   3   -2.17    1.66 
  -6   6   2    3.54    2.68 
   6   6  -2   -1.23    1.77 
   6  -6  -2   -2.12    1.36 
  -6   6   1    2.14    2.23 
   6   6  -1    4.94    2.95 
   6  -6  -1    0.13    1.69 
   6   6   0    0.04    2.06 
  -6   6   0   -1.17    1.92 
   6  -6   0    1.05    1.82 
   6   6   1    1.46    1.99 
  -6   6  -1   -1.39    1.75 
   6  -6   1   -0.44    1.47 
  -6   6  -2    3.51    2.55 
   6   6   2   -3.07    1.56 
   6  -6   2    2.11    2.02 
  -6  -6  -2    4.13    2.11 
  -6   6  -3   -0.65    1.67 
   6   6   3    1.33    2.01 
  -6  -6  -3   -1.21    1.40 
   6  -6   3   -0.97    1.71 
   6   6   4   10.61    3.71 
   6  -6   4    3.08    2.29 
  -6  -6  -4    5.94    2.50 
   6   6   5    1.65    2.49 
   6  -6   5   -0.54    1.92 
  -6  -6  -5   -0.49    1.84 
   6   6   6   -0.71    1.90 
  -6  -6  -6    1.54    2.05 
   6  -6   6    3.23    2.53 
  -6   6  -7    1.62    2.00 
   6  -6   7   -0.20    1.49 
  -6  -6  -7    2.32    2.32 
  -7   0  26    4.81    2.67 
   7   0 -26    5.22    2.75 
   7   0 -26    3.36    2.55 
  -7   0  26    5.24    2.73 
  -7   0  25   -2.13    1.34 
  -7   0  25    2.13    2.42 
   7   0 -25    2.99    1.97 
   7   0 -25    4.38    2.39 
  -7   0  24   14.04    3.35 
   7   0 -24    9.66    3.29 
   7   0 -24    6.87    2.63 
  -7   0  23    1.42    1.62 
   7   0 -23    0.50    1.18 
   7   0 -23    0.12    1.45 
   7   0 -22    4.85    2.21 
  -7   0  22    7.23    2.49 
   7   0 -22    1.65    1.97 
   7   0 -21    0.47    1.05 
   7   0 -21   -0.93    1.23 
  -7   0  21   -1.18    1.27 
   7   0 -20    9.57    2.88 
   7   0 -20    7.34    2.50 
  -7   0  20    6.27    2.21 
  -7   0  19   -0.42    1.11 
   7   0 -19   -0.64    1.21 
   7   0 -19    1.22    1.44 
   7   0 -18    0.68    1.30 
  -7   0  18    1.47    1.35 
   7   0 -18   -2.20    0.78 
  -7   0  17    0.83    1.24 
   7   0 -17    1.38    1.47 
   7   0 -17   -0.21    1.28 
   7   0 -16   13.12    2.85 
   7   0 -16   10.45    2.48 
  -7   0  16   15.91    2.75 
   7   0 -15    0.02    1.05 
  -7   0  15    0.45    1.04 
   7   0 -15    1.10    1.00 
   7   0 -14   44.41    4.01 
   7   0 -14   50.89    4.25 
  -7   0  14   46.60    3.59 
   7   0 -13   -1.52    0.79 
  -7   0  13   -0.41    0.65 
   7   0 -13   -0.73    0.51 
  -7   0  12   15.58    2.49 
   7   0 -12   20.16    2.87 
  -7   0  12   20.27    2.03 
   7   0 -12   16.65    2.72 
   7   0 -11    0.72    0.92 
  -7   0  11   -0.14    0.72 
  -7   0  11    0.12    0.59 
   7   0 -11   -1.30    0.73 
   7   0 -10   47.36    3.52 
   7   0 -10   44.32    3.58 
  -7   0  10   45.05    3.34 
  -7   0  10   43.55    2.84 
   7   0  -9   -0.17    0.54 
  -7   0   9   -0.23    0.50 
   7   0  -9    0.15    0.86 
  -7   0   9   -0.17    0.63 
   7   0  -8   71.85    3.59 
  -7   0   8   75.88    4.34 
   7   0  -8   78.71    4.47 
   7   0  -8   71.81    4.58 
  -7   0   8   74.24    3.63 
   7   0  -7    0.00    0.38 
  -7   0   7   -0.01    0.35 
   7   0  -7    0.17    0.70 
  -7   0   7    0.32    0.54 
   7   0  -7    1.01    0.74 
   7   0  -6  233.75   10.69 
   7   0  -6  235.64   10.47 
   7   0  -6  248.83    9.40 
  -7   0   6  234.86   10.38 
  -7   0   6  241.50    9.38 
   7   0  -5    0.91    0.74 
  -7   0   5    0.05    0.21 
  -7   0   5   -0.40    0.65 
  -7   0   5   -0.02    0.24 
  -7   0   4   10.32    1.51 
   7   0  -4   12.61    1.87 
  -7   0   3   -0.42    0.22 
   7   0  -3   -0.62    0.70 
   7   0  -3    0.51    0.26 
  -7   0   3   -0.09    0.40 
   7   0  -2  866.36   34.04 
  -7   0   2  872.16   33.03 
   7   0  -2  867.03   33.06 
  -7   0   2  901.40   33.86 
   7   0  -1    0.38    0.46 
   7   0  -1   -0.31    0.43 
  -7   0   1    0.57    0.64 
  -7   0   1   -0.04    0.42 
  -7   0   0    2.30    0.81 
  -7   0   0    1.10    0.57 
   7   0   0    1.92    0.69 
  -7   0   0    1.75    0.75 
   7   0   0    1.24    0.77 
   7   0   1   -0.31    0.62 
  -7   0  -1   -0.06    0.64 
   7   0   1    0.22    0.57 
  -7   0  -1   -0.38    0.50 
   7   0   2   41.93    2.69 
   7   0   2   36.80    2.64 
  -7   0  -2   39.94    2.63 
  -7   0  -2   38.43    2.68 
   7   0   3   -0.22    0.71 
  -7   0  -3   -1.02    0.43 
  -7   0  -3   -0.06    0.67 
  -7   0  -4   80.82    4.24 
  -7   0  -4   67.47    4.23 
   7   0   4   75.42    4.42 
   7   0   5    0.48    0.90 
  -7   0  -5   -0.72    0.53 
  -7   0  -5   -0.13    0.52 
   7   0   6  147.60    7.61 
  -7   0  -6  144.15    7.37 
  -7   0  -6  145.51    7.09 
  -7   0  -7    0.46    0.88 
   7   0   7    1.02    0.77 
  -7   0  -7    0.49    0.66 
   7   0   8   87.37    5.70 
  -7   0  -8   96.37    5.39 
  -7   0  -8   88.76    5.51 
   7   0   9   -0.44    0.86 
  -7   0  -9    0.05    0.72 
  -7   0  -9   -0.55    0.84 
  -7   0 -10    2.47    1.46 
  -7   0 -10    4.51    1.49 
   7   0  10    5.57    1.75 
  -7   0 -11    0.00    0.84 
   7   0  11   -1.78    0.90 
  -7   0 -11   -0.50    0.86 
  -7   0 -12    2.95    1.49 
  -7   0 -12    3.88    1.43 
   7   0  12   -0.38    1.13 
  -7   0 -13   -1.46    0.75 
  -7   0 -13   -1.19    0.67 
   7   0  13   -0.25    1.27 
  -7   0 -14    3.05    1.45 
  -7   0 -14    1.15    1.32 
   7   0  14    4.88    2.11 
   7   0  15   -1.20    0.88 
  -7   0 -15    0.78    1.21 
  -7   0 -15    0.93    1.20 
  -7   0 -16   20.67    3.47 
   7   0  16   28.05    4.58 
  -7   0 -16   19.18    3.48 
   7   0  17   -2.07    0.84 
  -7   0 -17    1.27    1.26 
  -7   0 -17   -0.61    1.41 
  -7   0 -18    8.68    2.51 
   7   0  18   13.88    3.49 
  -7   0 -18    6.81    2.47 
  -7   0 -19    1.87    1.61 
   7   0  19    2.03    2.20 
   7   0  20    1.57    1.73 
  -7   0 -20    3.78    2.31 
  -7   0 -21    1.63    2.11 
   7   0  21    0.48    1.67 
   7   1 -26   -1.58    2.03 
  -7   1  26    3.24    2.64 
   7  -1 -26    2.04    2.53 
  -7  -1  26    2.60    2.53 
  -7   1  25    1.78    1.63 
  -7   1  25    3.68    2.19 
   7   1 -25   -0.38    2.06 
   7  -1 -25    1.98    2.27 
   7  -1 -25    0.58    1.64 
  -7  -1  25    0.69    1.83 
  -7   1  24    5.98    2.28 
   7   1 -24    6.25    2.66 
  -7   1  24    9.69    2.95 
   7  -1 -24    4.35    2.43 
   7  -1 -24    5.75    2.51 
  -7  -1  24    3.80    2.66 
  -7   1  23    2.89    1.74 
   7   1 -23    0.12    1.43 
  -7   1  23    1.76    1.78 
   7   1 -23   -1.13    1.17 
   7  -1 -23    1.14    1.68 
  -7  -1  23    4.18    2.33 
   7  -1 -23    7.41    2.83 
  -7   1  22    1.24    1.75 
   7   1 -22    3.20    2.28 
   7   1 -22    0.54    1.75 
  -7   1  22    1.74    1.54 
   7  -1 -22    2.98    2.00 
   7  -1 -22   -1.13    1.11 
  -7  -1  22    0.53    1.78 
   7   1 -21    3.53    2.23 
  -7   1  21    2.54    1.71 
   7   1 -21    3.65    2.01 
  -7   1  21    4.72    1.81 
   7  -1 -21    3.99    2.02 
   7  -1 -21    0.56    1.72 
  -7  -1  21    3.98    2.16 
  -7   1  20    5.45    1.92 
  -7   1  20    7.21    2.15 
   7   1 -20    4.76    2.24 
   7   1 -20    5.16    2.00 
   7  -1 -20    5.99    2.13 
   7  -1 -20    5.48    2.19 
  -7  -1  20    6.26    2.39 
   7   1 -19   23.54    3.88 
   7   1 -19   22.25    4.01 
  -7   1  19   29.85    3.95 
  -7   1  19   27.58    3.90 
   7  -1 -19   28.70    4.57 
   7  -1 -19   16.32    3.12 
  -7  -1  19   22.20    3.63 
   7   1 -18   31.91    4.72 
   7   1 -18   41.28    5.02 
  -7   1  18   43.39    3.93 
  -7   1  18   35.37    3.71 
  -7  -1  18   46.07    4.23 
   7  -1 -18   42.13    5.51 
   7  -1 -18   47.13    4.22 
  -7   1  17    0.90    1.09 
   7   1 -17    0.21    0.94 
  -7   1  17    1.45    1.12 
   7   1 -17   -0.02    1.08 
   7  -1 -17    1.22    1.18 
  -7  -1  17   -1.52    0.78 
   7  -1 -17    0.29    1.37 
  -7   1  16    4.83    1.67 
  -7   1  16    7.92    2.01 
   7   1 -16    2.07    1.39 
   7   1 -16    5.96    1.97 
   7  -1 -16    8.67    2.22 
  -7  -1  16    1.35    1.10 
   7  -1 -16    3.82    1.75 
  -7   1  15   -0.13    0.83 
   7   1 -15   -0.79    0.80 
  -7   1  15    0.09    0.98 
   7   1 -15    1.28    1.13 
   7  -1 -15    0.48    1.06 
  -7  -1  15   -1.20    0.67 
   7  -1 -15    0.67    1.03 
  -7   1  14    5.49    1.59 
   7   1 -14    4.68    1.85 
  -7   1  14    7.12    1.76 
   7   1 -14    1.82    1.26 
   7  -1 -14    5.78    1.79 
   7  -1 -14    5.73    2.00 
  -7  -1  14    6.97    1.75 
   7   1 -13   -0.57    1.04 
   7   1 -13    2.28    1.43 
  -7   1  13    0.79    0.78 
  -7   1  13    2.08    1.11 
   7  -1 -13    1.78    1.21 
   7  -1 -13    1.39    1.06 
  -7  -1  13    1.57    0.93 
   7   1 -12  119.59    7.00 
   7   1 -12  125.90    7.30 
  -7   1  12  138.36    6.68 
  -7   1  12  131.72    6.80 
   7  -1 -12  126.82    6.83 
   7  -1 -12  125.99    7.47 
  -7  -1  12  116.45    6.56 
  -7   1  11  129.85    6.67 
   7   1 -11  129.11    7.00 
   7   1 -11  128.61    7.22 
  -7   1  11  131.87    6.49 
   7  -1 -11  120.81    7.22 
   7  -1 -11  126.93    6.75 
  -7  -1  11  127.68    6.52 
   7   1 -10   34.19    3.11 
   7   1 -10   28.73    2.77 
  -7   1  10   33.35    2.49 
  -7   1  10   34.35    2.71 
  -7  -1  10   30.45    2.44 
   7  -1 -10   34.35    3.20 
   7  -1 -10   26.99    2.59 
  -7   1   9   21.77    2.11 
   7   1  -9   26.35    2.47 
   7   1  -9   26.33    2.54 
  -7   1   9   24.09    1.93 
   7  -1  -9   24.79    3.13 
  -7  -1   9   21.55    1.96 
  -7   1   8  139.89    6.29 
   7   1  -8  139.48    7.17 
   7   1  -8  141.37    7.08 
  -7   1   8  134.96    6.68 
   7  -1  -8  140.98    7.34 
  -7  -1   8  134.06    6.46 
  -7   1   7  130.01    6.24 
   7   1  -7  128.67    6.61 
  -7   1   7  131.56    5.80 
   7   1  -7  124.26    6.53 
  -7  -1   7  122.64    6.37 
   7  -1  -7  125.66    6.75 
  -7  -1   7  124.93    5.96 
   7  -1  -7  135.88    5.72 
   7   1  -6   10.47    1.77 
   7   1  -6   10.21    1.45 
  -7   1   6   10.67    1.24 
  -7   1   6    7.32    1.36 
   7   1  -6   12.31    1.89 
   7  -1  -6    9.40    1.17 
   7  -1  -6   13.14    2.04 
  -7  -1   6   11.75    1.50 
  -7  -1   6    8.17    1.57 
  -7   1   5   17.47    1.71 
   7   1  -5   15.47    1.55 
   7   1  -5   15.72    2.15 
  -7   1   5   15.37    1.28 
   7   1  -5   16.59    2.05 
  -7  -1   5   16.67    1.63 
   7  -1  -5   17.18    2.26 
  -7  -1   5   19.15    1.50 
   7  -1  -5   16.61    1.26 
  -7   1   4   13.93    1.78 
   7   1  -4    8.60    1.56 
  -7   1   4   12.32    1.14 
   7   1  -4   15.54    1.82 
   7   1  -4   13.27    1.64 
   7  -1  -4   13.18    1.14 
  -7  -1   4   13.75    1.71 
   7  -1  -4   15.71    2.06 
  -7  -1   4   14.76    1.48 
  -7   1   3  264.10   10.77 
   7   1  -3  268.46   11.67 
  -7   1   3  265.66   11.39 
   7   1  -3  270.37   11.17 
   7  -1  -3  272.99   11.52 
   7  -1  -3  274.96   10.72 
  -7  -1   3  273.18   11.57 
   7  -1  -3  276.63   10.80 
  -7  -1   3  248.37   11.12 
  -7   1   2   18.73    1.75 
   7   1  -2   18.80    2.29 
   7   1  -2   18.32    1.74 
  -7  -1   2   17.61    1.85 
   7  -1  -2   22.34    1.61 
   7  -1  -2   21.98    1.51 
  -7  -1   2   22.23    1.68 
   7  -1  -2   22.06    1.88 
  -7   1   1  215.80    8.61 
   7   1  -1  201.58    8.89 
  -7   1   1  189.76    8.98 
   7   1  -1  201.32    9.28 
  -7  -1   1  196.85    8.56 
   7  -1  -1  205.56    8.65 
  -7  -1   1  198.56    9.11 
   7  -1  -1  211.21    8.86 
   7  -1  -1  211.34    8.57 
   7   1   0    0.82    0.74 
   7   1   0    1.63    0.74 
   7   1   0    0.83    0.95 
  -7   1   0    2.68    0.80 
  -7   1   0    0.74    0.70 
   7  -1   0    1.20    0.68 
   7  -1   0    1.48    0.70 
  -7  -1   0    2.90    1.02 
  -7  -1   0    2.60    0.68 
  -7   1  -1   44.95    2.76 
   7   1   1   51.83    2.98 
  -7   1  -1   47.41    3.32 
   7   1   1   50.61    3.23 
  -7  -1  -1   51.05    2.77 
  -7  -1  -1   48.91    3.31 
   7  -1   1   48.90    2.97 
   7  -1   1   50.69    2.82 
  -7   1  -2   69.44    4.25 
   7   1   2   68.63    4.16 
  -7   1  -2   73.65    3.72 
  -7   1  -2   69.47    3.54 
   7  -1   2   72.50    4.03 
  -7  -1  -2   74.86    3.70 
  -7  -1  -2   71.07    4.28 
   7  -1   2   71.41    3.62 
  -7   1  -3  275.46   12.78 
  -7   1  -3  296.03   11.80 
   7   1   3  275.32   12.67 
  -7   1  -3  297.68   11.94 
  -7  -1  -3  286.69   12.73 
  -7  -1  -3  308.74   12.04 
   7  -1   3  287.52   12.54 
  -7   1  -4   33.61    2.51 
   7   1   4   34.35    2.95 
  -7   1  -4   34.52    2.16 
  -7   1  -4   33.82    2.86 
   7  -1   4   32.61    2.73 
  -7  -1  -4   33.82    2.34 
  -7  -1  -4   31.93    2.78 
  -7   1  -5   49.79    3.85 
  -7   1  -5   50.93    2.95 
   7   1   5   59.14    4.05 
  -7  -1  -5   57.43    3.86 
   7  -1   5   48.26    3.67 
  -7  -1  -5   56.97    3.31 
   7   1   6   27.52    3.37 
  -7   1  -6   23.84    1.92 
  -7   1  -6   27.83    3.37 
   7  -1   6   26.48    2.68 
  -7  -1  -6   30.13    2.29 
  -7  -1  -6   28.91    2.72 
  -7   1  -7   90.02    5.75 
  -7   1  -7   89.15    4.69 
   7   1   7   93.40    5.85 
   7  -1   7   87.49    5.65 
  -7  -1  -7  101.08    5.19 
  -7  -1  -7   93.92    5.66 
  -7   1  -8   17.98    2.97 
   7   1   8   16.67    2.83 
  -7   1  -8   15.47    1.92 
   7  -1   8   15.50    2.66 
  -7  -1  -8   21.09    3.01 
  -7  -1  -8   19.68    2.42 
  -7   1  -9   49.96    3.22 
   7   1   9   40.12    3.85 
  -7   1  -9   47.46    4.17 
  -7  -1  -9   51.44    4.11 
   7  -1   9   50.29    4.24 
  -7  -1  -9   56.09    3.72 
  -7   1 -10   -0.57    0.99 
   7   1  10   -0.24    0.93 
  -7   1 -10    0.99    0.75 
   7  -1  10    0.47    1.21 
  -7  -1 -10    1.72    0.99 
  -7  -1 -10    0.43    0.98 
   7   1  11   26.16    3.84 
  -7   1 -11   22.71    2.75 
  -7   1 -11   26.03    3.79 
  -7  -1 -11   24.54    3.57 
  -7  -1 -11   26.25    2.66 
   7  -1  11   24.69    3.80 
   7   1  12    9.93    2.58 
  -7   1 -12   12.28    2.73 
  -7   1 -12   11.89    2.08 
   7  -1  12   10.29    2.80 
  -7  -1 -12   13.41    2.78 
  -7  -1 -12   12.41    2.32 
  -7   1 -13    8.05    2.29 
   7   1  13    4.38    2.14 
  -7   1 -13    3.50    1.37 
  -7  -1 -13    3.03    1.58 
   7  -1  13    1.39    1.43 
  -7  -1 -13    3.28    1.66 
   7   1  14    7.30    2.52 
  -7   1 -14    9.35    2.02 
  -7   1 -14    8.96    2.67 
  -7  -1 -14    8.94    2.40 
  -7  -1 -14    3.71    2.33 
   7  -1  14    8.05    2.54 
   7   1  15   -1.34    1.38 
  -7   1 -15    0.93    1.56 
  -7  -1 -15   -0.34    1.24 
  -7  -1 -15   -0.61    0.95 
   7  -1  15   -0.47    1.01 
   7   1  16    0.19    1.21 
  -7   1 -16   -1.62    1.23 
  -7  -1 -16    0.18    1.49 
   7  -1  16   -0.34    1.82 
  -7  -1 -16   -0.14    1.17 
   7   1  17    0.50    1.82 
  -7   1 -17    0.15    1.23 
  -7  -1 -17    1.48    1.70 
   7  -1  17    0.19    1.30 
  -7   1 -18    9.39    3.14 
   7   1  18   16.87    3.87 
   7  -1  18    9.29    3.16 
  -7  -1 -18   12.31    3.16 
  -7   1 -19    0.39    2.05 
   7   1  19    4.36    2.66 
   7  -1  19   -1.05    1.62 
  -7  -1 -19    1.10    1.76 
  -7   1 -20   15.78    3.88 
   7   1  20   10.57    3.48 
  -7  -1 -20    6.89    2.83 
   7  -1  20   13.35    3.95 
  -7   1 -21   -0.59    1.86 
  -7  -1 -21   -0.12    2.08 
  -7   2  25    0.24    1.86 
   7   2 -25   -0.42    2.27 
   7  -2 -25    0.91    2.62 
  -7  -2  25   -1.47    1.82 
  -7   2  24   -0.16    1.89 
   7   2 -24    0.92    2.45 
   7  -2 -24    3.36    2.55 
  -7  -2  24    1.68    2.22 
  -7   2  23    2.50    1.92 
   7   2 -23    6.32    2.61 
   7  -2 -23   11.47    3.55 
  -7  -2  23    8.83    2.94 
  -7   2  22    5.61    2.42 
   7   2 -22   -0.12    1.77 
   7  -2 -22    6.36    2.53 
  -7  -2  22    3.74    2.15 
   7   2 -21    1.96    2.21 
  -7   2  21    0.60    1.48 
  -7  -2  21   -0.30    1.49 
   7  -2 -21   -0.61    1.20 
  -7   2  20    0.59    1.34 
  -7   2  20    0.35    1.16 
   7   2 -20   -1.48    1.00 
   7  -2 -20   -0.86    1.08 
   7  -2 -20    2.75    1.68 
  -7  -2  20    3.07    1.81 
  -7   2  19   -0.43    1.25 
  -7   2  19    0.65    0.97 
   7   2 -19    0.08    1.29 
   7   2 -19   -1.84    1.15 
  -7  -2  19    5.08    2.16 
   7  -2 -19    3.42    1.53 
   7  -2 -19    3.12    2.27 
   7   2 -18    4.96    2.05 
  -7   2  18    4.44    1.85 
  -7   2  18    7.44    1.99 
   7   2 -18   12.15    2.51 
   7  -2 -18    5.49    1.97 
   7  -2 -18   11.43    3.08 
  -7  -2  18    8.07    2.35 
  -7   2  17   28.07    3.99 
   7   2 -17   25.27    4.22 
   7   2 -17   27.55    3.70 
  -7   2  17   20.25    3.01 
  -7  -2  17   30.77    4.22 
   7  -2 -17   25.22    4.30 
   7  -2 -17   27.10    3.52 
   7   2 -16    3.21    1.53 
  -7   2  16    2.85    1.45 
  -7   2  16    2.14    1.26 
   7   2 -16    1.71    1.78 
  -7  -2  16    2.02    1.49 
   7  -2 -16    1.30    1.33 
  -7   2  15   32.04    2.96 
   7   2 -15   33.62    4.54 
   7   2 -15   36.03    3.32 
  -7   2  15   35.09    3.48 
  -7  -2  15   40.50    3.72 
   7  -2 -15   37.01    4.99 
   7   2 -14    0.81    0.90 
  -7   2  14   -0.32    0.68 
  -7   2  14   -0.92    0.77 
   7   2 -14    1.39    1.11 
   7  -2 -14    2.35    1.53 
  -7  -2  14    0.71    1.21 
  -7   2  13   50.03    3.89 
  -7   2  13   45.50    3.41 
   7   2 -13   46.67    4.24 
   7   2 -13   45.01    3.70 
  -7  -2  13   55.49    4.14 
   7  -2 -13   46.68    4.39 
  -7   2  12   13.75    2.30 
   7   2 -12   15.08    2.79 
   7   2 -12   14.20    2.36 
  -7   2  12   11.54    1.94 
  -7  -2  12   13.73    2.42 
   7  -2 -12   16.52    3.07 
   7   2 -11    5.91    1.72 
   7   2 -11    2.61    1.30 
  -7   2  11    4.25    1.23 
  -7   2  11    2.25    1.04 
   7  -2 -11    4.92    1.72 
  -7  -2  11    3.57    1.38 
  -7   2  10    1.26    0.76 
  -7   2  10    0.52    0.81 
   7   2 -10   -0.36    0.90 
   7   2 -10   -0.12    0.83 
  -7  -2  10    1.31    0.91 
   7  -2 -10    1.40    1.22 
  -7   2   9   23.30    2.34 
   7   2  -9   25.20    3.19 
   7   2  -9   18.75    2.56 
  -7   2   9   20.43    2.01 
  -7  -2   9   19.04    2.61 
   7  -2  -9   19.91    2.98 
   7   2  -8    3.69    1.27 
  -7   2   8    5.66    1.38 
   7   2  -8    5.25    1.59 
   7   2  -8    6.64    1.69 
  -7   2   8    6.97    1.46 
   7  -2  -8    4.78    1.46 
  -7  -2   8    4.76    1.28 
   7   2  -7   50.96    3.78 
  -7   2   7   50.71    3.32 
   7   2  -7   57.92    3.94 
  -7   2   7   50.50    3.55 
   7   2  -7   55.97    3.75 
  -7  -2   7   54.59    3.69 
   7  -2  -7   55.93    4.09 
   7   2  -6   78.21    4.67 
   7   2  -6   71.02    4.44 
  -7   2   6   72.14    4.11 
  -7   2   6   75.62    4.32 
   7   2  -6   74.37    4.45 
  -7  -2   6   66.31    4.08 
   7  -2  -6   69.90    4.61 
  -7  -2   6   67.20    4.26 
  -7   2   5   18.81    2.29 
   7   2  -5   28.13    2.56 
   7   2  -5   21.24    2.22 
   7   2  -5   20.65    2.52 
  -7   2   5   24.05    2.18 
  -7  -2   5   25.56    2.24 
   7  -2  -5   26.24    2.44 
  -7   2   4   33.62    2.73 
   7   2  -4   46.80    3.23 
   7   2  -4   36.62    2.73 
  -7   2   4   36.86    2.73 
   7   2  -4   42.69    3.23 
  -7  -2   4   41.16    2.73 
   7  -2  -4   37.97    2.92 
  -7  -2   4   38.02    2.88 
  -7   2   3   -0.22    0.70 
   7   2  -3    0.80    0.70 
  -7   2   3    0.43    0.74 
   7   2  -3    1.22    0.93 
   7   2  -3    1.24    0.91 
  -7  -2   3    0.43    0.72 
  -7  -2   3    0.51    0.61 
   7  -2  -3    0.97    0.77 
   7   2  -2    7.74    1.69 
   7   2  -2    8.39    1.32 
   7   2  -2   11.07    1.95 
  -7   2   2    6.69    1.51 
  -7   2   2    9.52    1.75 
  -7  -2   2   10.41    1.82 
   7  -2  -2    7.03    1.35 
   7  -2  -2    7.52    1.38 
  -7  -2   2    8.87    1.30 
  -7   2   1   12.14    2.06 
  -7   2   1   13.29    1.99 
   7   2  -1   13.50    2.14 
  -7  -2   1   11.57    1.19 
  -7  -2   1   13.36    2.03 
   7  -2  -1   13.25    1.92 
   7  -2  -1   12.82    1.64 
   7   2   0   -0.60    0.53 
  -7   2   0   -0.36    0.47 
  -7   2   0   -1.16    0.42 
  -7   2   0    0.55    0.80 
  -7  -2   0    0.42    0.43 
   7  -2   0    0.28    0.57 
  -7  -2   0    1.00    0.58 
   7  -2   0   -0.22    0.61 
  -7  -2   0    1.22    0.93 
  -7   2  -1   39.88    2.29 
   7   2   1   42.17    3.38 
  -7   2  -1   34.96    3.05 
   7  -2   1   42.13    3.05 
  -7  -2  -1   39.37    2.16 
  -7  -2  -1   38.15    2.22 
   7  -2   1   39.48    2.32 
  -7  -2  -1   31.48    2.97 
  -7   2  -2    0.69    0.46 
   7   2   2    0.09    0.72 
   7   2   2    0.35    0.31 
  -7   2  -2    0.89    0.98 
  -7  -2  -2    0.21    0.83 
  -7  -2  -2    0.55    0.42 
   7  -2   2   -0.42    0.64 
   7  -2   2    0.16    0.40 
  -7  -2  -2    0.10    0.44 
   7   2   3   -0.32    0.54 
  -7   2  -3    0.00    0.29 
  -7   2  -3    0.54    0.93 
  -7   2  -3    0.33    0.38 
   7   2   3   -0.12    0.33 
   7  -2   3    1.03    0.94 
  -7  -2  -3    0.62    0.40 
  -7  -2  -3    0.50    0.40 
   7  -2   3   -0.07    0.31 
  -7  -2  -3   -1.01    0.40 
  -7   2  -4    2.47    0.50 
  -7   2  -4    3.92    1.39 
  -7   2  -4    2.21    0.44 
   7   2   4    1.79    1.18 
   7   2   4    1.84    0.56 
  -7  -2  -4    1.65    0.57 
  -7  -2  -4    3.45    1.33 
   7  -2   4    1.00    1.08 
  -7   2  -5   17.17    1.04 
  -7   2  -5   13.46    2.54 
   7   2   5   17.61    2.91 
  -7   2  -5   16.42    0.96 
   7   2   5   15.39    1.22 
   7  -2   5   19.54    2.81 
  -7  -2  -5   15.66    1.30 
  -7  -2  -5   14.45    2.54 
  -7   2  -6   32.21    4.00 
   7   2   6   30.91    1.95 
  -7   2  -6   27.86    1.52 
  -7   2  -6   33.86    1.65 
   7   2   6   30.83    3.16 
  -7  -2  -6   32.13    2.04 
   7  -2   6   33.87    3.18 
  -7  -2  -6   28.73    2.99 
   7   2   7    1.45    1.11 
  -7   2  -7    0.46    0.37 
  -7   2  -7    1.00    0.38 
  -7   2  -7    0.62    1.27 
  -7  -2  -7    0.60    0.61 
   7  -2   7    1.46    1.18 
  -7  -2  -7    1.58    1.21 
  -7   2  -8    2.27    1.37 
   7   2   8    0.58    1.13 
  -7   2  -8    1.20    0.45 
  -7  -2  -8    0.97    0.62 
   7  -2   8   -0.13    1.19 
  -7  -2  -8   -0.48    1.04 
  -7   2  -9    6.88    2.18 
   7   2   9    0.65    0.93 
   7  -2   9    1.85    1.22 
  -7  -2  -9    2.59    0.96 
  -7  -2  -9    4.88    1.81 
   7   2  10   16.24    3.14 
  -7   2 -10   24.75    3.89 
   7  -2  10   23.59    3.71 
  -7  -2 -10   24.35    3.75 
  -7  -2 -10   24.30    2.18 
   7   2  11    0.40    1.04 
  -7   2 -11   -0.25    1.38 
  -7  -2 -11    2.55    1.49 
   7  -2  11    1.37    1.50 
   7   2  12   36.75    4.94 
  -7   2 -12   39.32    5.23 
  -7  -2 -12   24.45    4.11 
   7  -2  12   39.33    4.99 
  -7   2 -13   12.75    3.11 
   7   2  13   16.18    3.49 
   7  -2  13   18.23    3.48 
  -7  -2 -13   13.39    2.98 
  -7   2 -14    1.52    1.42 
   7   2  14    0.01    1.58 
  -7  -2 -14    0.93    1.36 
   7  -2  14    0.56    1.26 
  -7   2 -15    2.42    1.73 
   7   2  15    3.79    1.90 
   7  -2  15   -0.17    1.12 
  -7  -2 -15    0.10    1.51 
  -7   2 -16    4.86    2.36 
   7   2  16   10.64    2.85 
  -7  -2 -16    1.05    1.67 
   7  -2  16    5.23    2.45 
  -7   2 -17   11.79    3.43 
   7   2  17   12.27    3.58 
   7  -2  17   15.36    3.98 
  -7  -2 -17    8.56    2.98 
   7   2  18    0.79    1.86 
  -7   2 -18   -0.64    1.41 
   7  -2  18   -2.25    1.84 
  -7  -2 -18   -1.13    1.45 
  -7   2 -19    3.40    2.47 
   7   2  19    1.83    2.37 
  -7  -2 -19    4.49    2.52 
   7  -2  19    5.94    2.80 
   7   2  20    1.39    2.40 
  -7   2 -20   -1.41    2.31 
   7  -2  20   -0.35    2.36 
  -7  -2 -20    0.21    2.19 
  -7   3  23    1.12    2.26 
   7   3 -23    2.17    2.71 
  -7  -3  23    2.03    2.45 
   7  -3 -23    2.37    2.52 
  -7   3  22    0.40    1.65 
   7   3 -22    1.34    2.34 
  -7  -3  22    3.91    2.59 
   7  -3 -22    0.63    2.42 
  -7   3  21    2.96    2.02 
   7   3 -21    1.38    1.79 
   7  -3 -21    2.17    2.13 
  -7  -3  21   -0.44    1.84 
  -7   3  20    0.30    1.52 
   7   3 -20    0.54    1.97 
   7  -3 -20   -0.47    1.54 
  -7  -3  20   -0.73    0.82 
   7   3 -19   12.60    3.34 
  -7   3  19    5.13    2.22 
  -7  -3  19    7.34    2.47 
   7  -3 -19    5.69    2.46 
  -7   3  18   -0.16    1.48 
   7   3 -18    1.97    2.05 
   7  -3 -18    3.61    2.03 
  -7  -3  18   -0.32    1.34 
  -7   3  17    9.16    2.53 
   7   3 -17    8.61    2.59 
  -7  -3  17    7.18    2.42 
   7  -3 -17    2.65    1.99 
   7   3 -16    2.39    1.90 
  -7   3  16   -0.25    1.11 
   7  -3 -16   -0.42    1.56 
  -7  -3  16    0.71    1.55 
   7   3 -15   -1.15    1.38 
  -7   3  15    0.09    1.18 
  -7  -3  15    1.55    1.44 
   7  -3 -15    0.85    1.68 
   7   3 -14    2.49    1.59 
   7   3 -14    0.33    0.89 
  -7   3  14    0.95    1.25 
  -7   3  14    0.60    0.82 
   7  -3 -14    1.33    1.37 
  -7  -3  14   -0.34    1.10 
  -7   3  13    0.85    1.16 
   7   3 -13   -0.14    0.84 
   7   3 -13   -0.56    1.37 
  -7   3  13    0.72    0.78 
  -7  -3  13    0.61    1.17 
   7  -3 -13    0.73    1.38 
  -7   3  12    9.10    1.70 
  -7   3  12   12.19    2.59 
   7   3 -12   12.84    2.75 
   7   3 -12   11.32    2.08 
   7  -3 -12   14.04    3.10 
  -7  -3  12   15.63    2.92 
  -7   3  11   14.94    2.82 
   7   3 -11   15.36    2.92 
  -7   3  11   17.45    2.23 
   7   3 -11   13.64    2.32 
   7  -3 -11   15.21    3.27 
  -7  -3  11   16.30    2.99 
  -7  -3  11   14.52    2.15 
   7   3 -10    2.91    1.18 
   7   3 -10    3.73    1.69 
  -7   3  10    3.44    1.11 
   7   3 -10    3.67    1.64 
  -7   3  10    0.95    1.18 
  -7  -3  10    3.69    1.50 
  -7  -3  10    1.89    0.89 
   7  -3 -10    0.48    1.03 
   7   3  -9    3.97    1.34 
   7   3  -9    6.21    1.83 
  -7   3   9    5.76    1.80 
  -7   3   9    6.11    1.43 
   7   3  -9    3.47    1.64 
  -7  -3   9    5.21    1.74 
  -7  -3   9    6.60    1.54 
   7  -3  -9    8.11    2.19 
   7   3  -8   -0.93    0.86 
  -7   3   8   -0.97    0.58 
   7   3  -8   -0.98    0.75 
   7   3  -8    1.36    1.18 
  -7   3   8    1.50    1.10 
  -7  -3   8    0.47    0.77 
   7  -3  -8    1.32    1.21 
  -7  -3   8   -0.22    0.57 
  -7   3   7    5.32    1.68 
   7   3  -7    5.71    1.65 
  -7   3   7    5.72    1.30 
   7   3  -7    7.78    1.80 
   7   3  -7    7.28    2.03 
  -7  -3   7    5.85    1.49 
  -7  -3   7    5.17    1.68 
   7  -3  -7    8.08    2.11 
   7   3  -6   -0.34    0.66 
   7   3  -6   -0.82    0.68 
  -7   3   6    0.72    0.96 
  -7   3   6    1.56    0.82 
   7   3  -6   -0.13    0.69 
  -7  -3   6   -0.46    0.86 
  -7  -3   6   -0.10    0.55 
   7  -3  -6   -0.53    0.71 
  -7   3   5    1.13    0.83 
  -7   3   5    0.99    1.13 
   7   3  -5    1.93    1.21 
   7   3  -5   -0.12    0.69 
   7  -3  -5    2.22    1.13 
  -7  -3   5    1.71    0.93 
  -7   3   4   18.45    2.85 
   7   3  -4   13.82    2.14 
   7   3  -4   16.70    2.92 
  -7   3   4   12.74    2.08 
  -7  -3   4   15.65    2.35 
   7  -3  -4   14.33    2.30 
  -7   3   3  129.90    6.66 
   7   3  -3  121.53    7.36 
  -7   3   3  122.40    7.05 
   7   3  -3  124.28    6.18 
   7  -3  -3  127.02    6.59 
  -7  -3   3  114.45    6.60 
  -7  -3   3  120.79    6.03 
  -7   3   2    1.39    1.20 
   7   3  -2    2.30    1.31 
   7   3  -2    2.02    0.88 
  -7   3   2    0.22    0.84 
  -7  -3   2    1.24    0.70 
   7  -3  -2    1.15    0.76 
   7  -3  -2    1.25    1.02 
  -7  -3   2    1.26    0.92 
   7   3  -1   52.55    4.46 
   7   3  -1   62.39    3.43 
  -7   3   1   55.50    4.41 
  -7   3   1   62.15    4.35 
  -7  -3   1   67.54    4.51 
   7  -3  -1   63.24    3.81 
  -7  -3   1   67.68    3.43 
   7  -3  -1   61.82    4.40 
  -7   3   0   -0.36    0.80 
   7   3   0    1.99    1.31 
  -7   3   0    1.01    1.08 
  -7  -3   0   -0.01    0.47 
  -7  -3   0   -0.19    0.75 
   7  -3   0    0.72    0.62 
   7  -3   0    0.42    0.94 
  -7  -3   0   -0.11    0.54 
  -7   3  -1   70.52    3.48 
  -7   3  -1   77.91    5.00 
   7   3   1   68.17    5.18 
  -7   3  -1   66.83    4.89 
   7  -3   1   64.74    3.57 
  -7  -3  -1   66.39    3.15 
   7  -3   1   68.39    4.75 
  -7  -3  -1   67.45    3.23 
  -7  -3  -1   61.46    4.59 
  -7   3  -2    4.66    1.64 
  -7   3  -2    6.23    0.85 
   7   3   2    6.97    2.18 
  -7  -3  -2    5.56    0.61 
   7  -3   2    6.03    0.90 
   7  -3   2    6.35    1.73 
  -7  -3  -2    5.19    0.51 
  -7  -3  -2    6.99    1.91 
   7   3   3   87.71    5.98 
  -7   3  -3   83.45    3.28 
  -7   3  -3   85.51    5.64 
   7  -3   3   76.52    5.40 
   7  -3   3   81.53    3.28 
  -7  -3  -3   75.16    5.42 
   7   3   4    5.87    1.78 
  -7   3  -4    7.19    2.01 
  -7  -3  -4    8.81    2.07 
   7  -3   4    8.82    2.20 
  -7   3  -5   87.07    6.06 
   7   3   5   93.19    6.40 
   7  -3   5   73.48    5.48 
  -7  -3  -5   82.10    5.87 
   7   3   6   10.99    2.68 
  -7   3  -6    4.89    1.90 
  -7  -3  -6    4.87    1.74 
   7  -3   6    5.54    1.94 
   7   3   7   -0.68    1.04 
  -7   3  -7   -0.72    0.89 
  -7  -3  -7   -0.15    1.23 
   7  -3   7   -0.32    1.03 
   7   3   8    0.38    1.41 
  -7   3  -8   -1.38    0.97 
  -7  -3  -8    1.00    1.33 
   7  -3   8    0.00    1.23 
   7   3   9   23.96    3.98 
  -7   3  -9   29.49    4.55 
  -7  -3  -9   23.89    3.98 
   7  -3   9   32.85    4.55 
   7   3  10    4.46    2.18 
  -7   3 -10    4.58    2.00 
   7  -3  10    2.88    1.52 
  -7  -3 -10    4.84    2.11 
  -7   3 -11   15.68    3.46 
   7   3  11   17.38    3.55 
   7  -3  11   12.66    2.92 
  -7  -3 -11    7.03    2.26 
  -7   3 -12    1.87    2.02 
   7   3  12    2.84    2.10 
  -7  -3 -12    5.13    1.93 
   7  -3  12    6.94    2.59 
   7   3  13    0.62    1.69 
  -7   3 -13    1.26    1.77 
   7  -3  13   -0.27    1.44 
  -7  -3 -13    0.30    0.98 
   7   3  14    3.74    1.63 
  -7   3 -14   -0.76    1.50 
  -7  -3 -14   -1.73    0.86 
   7  -3  14    0.19    1.50 
  -7   3 -15   12.95    3.54 
   7   3  15   11.84    3.42 
  -7  -3 -15    4.41    2.22 
   7  -3  15    8.73    3.21 
  -7   3 -16    3.20    2.37 
   7   3  16    3.05    2.16 
  -7  -3 -16    0.19    1.76 
   7  -3  16    2.35    2.18 
  -7   3 -17    0.26    2.00 
   7   3  17    7.53    3.01 
   7  -3  17    2.37    2.32 
  -7  -3 -17   -0.45    2.13 
   7   3  18    3.95    2.73 
  -7   3 -18    0.93    2.48 
  -7  -3 -18   -1.59    1.91 
   7  -3  18    1.64    2.63 
  -7   4  21   -1.01    1.91 
   7   4 -21   -1.18    2.10 
  -7  -4  21   -2.95    1.54 
   7  -4 -21    0.51    2.65 
  -7   4  20    0.39    1.65 
   7   4 -20   -0.27    2.08 
  -7  -4  20    4.10    2.40 
   7  -4 -20   -0.52    1.36 
  -7   4  19    4.02    2.31 
   7   4 -19    2.41    1.96 
   7  -4 -19    0.68    2.45 
  -7  -4  19    3.32    2.06 
   7   4 -18   10.35    3.30 
  -7   4  18    3.00    2.08 
   7  -4 -18    8.33    3.14 
  -7  -4  18    2.11    1.77 
   7   4 -17    3.55    2.08 
  -7   4  17    3.06    2.03 
  -7  -4  17    3.87    2.30 
   7  -4 -17    0.57    1.47 
   7   4 -16    0.18    1.27 
  -7   4  16   -1.12    1.37 
  -7  -4  16    3.19    2.05 
   7  -4 -16   -0.39    1.88 
  -7   4  15    1.98    1.67 
   7   4 -15    2.58    1.94 
   7  -4 -15   -0.39    1.23 
  -7  -4  15   -1.22    1.14 
   7   4 -14    1.53    1.75 
  -7   4  14   -0.23    1.48 
  -7  -4  14    0.96    1.47 
   7  -4 -14    1.88    1.82 
  -7   4  13    7.53    2.57 
   7   4 -13    8.07    2.61 
   7  -4 -13    8.09    2.87 
  -7  -4  13    3.40    2.05 
   7   4 -12    0.67    1.32 
  -7   4  12   -0.32    1.23 
   7  -4 -12   -0.12    1.32 
  -7  -4  12   -1.69    1.14 
  -7   4  11    8.66    2.46 
   7   4 -11    9.66    2.49 
   7  -4 -11   11.03    2.93 
  -7  -4  11   10.47    2.95 
   7   4 -10    6.51    2.18 
   7   4 -10    1.30    1.50 
  -7   4  10    4.09    1.90 
   7  -4 -10    7.92    2.39 
  -7  -4  10    8.08    2.52 
   7   4  -9   19.24    3.19 
  -7   4   9   19.72    3.55 
   7   4  -9    9.43    2.75 
  -7  -4   9   20.79    2.66 
  -7  -4   9   17.17    3.31 
   7  -4  -9   18.73    3.51 
  -7   4   8    5.52    2.13 
   7   4  -8   10.70    2.41 
  -7   4   8   12.04    1.96 
   7   4  -8    9.15    2.65 
   7  -4  -8    9.59    2.68 
  -7  -4   8   12.67    2.92 
  -7  -4   8   11.16    2.06 
  -7   4   7   -0.14    0.82 
  -7   4   7    1.90    1.60 
   7   4  -7   -0.13    1.36 
   7   4  -7    0.45    0.92 
   7  -4  -7    2.15    1.44 
  -7  -4   7    1.65    1.07 
  -7  -4   7    0.79    1.02 
  -7   4   6    8.05    1.76 
   7   4  -6    5.60    1.64 
   7   4  -6    3.30    1.73 
  -7   4   6    1.25    1.50 
  -7  -4   6    6.10    2.08 
  -7  -4   6    5.94    1.72 
   7  -4  -6    4.43    1.74 
   7   4  -5    0.26    0.90 
  -7   4   5   -0.45    1.30 
  -7   4   5   -0.09    0.87 
   7   4  -5    1.48    1.49 
   7  -4  -5    0.97    1.09 
  -7  -4   5   -0.62    0.87 
   7   4  -4    7.31    2.43 
   7   4  -4    4.38    1.48 
  -7   4   4    4.33    1.90 
  -7   4   4    6.42    1.79 
  -7  -4   4    4.56    1.52 
   7  -4  -4    6.50    1.96 
   7   4  -3   34.07    4.83 
   7   4  -3   38.17    2.98 
  -7   4   3   43.24    4.18 
  -7   4   3   38.49    3.35 
   7  -4  -3   36.33    4.42 
   7  -4  -3   38.52    3.40 
  -7  -4   3   35.09    3.32 
  -7  -4   3   32.20    2.69 
   7   4  -2   10.27    1.75 
  -7   4   2    8.45    2.41 
   7   4  -2   12.15    2.91 
  -7   4   2   17.06    2.85 
   7  -4  -2   12.70    2.16 
   7  -4  -2   12.62    2.69 
  -7  -4   2   12.51    1.77 
  -7  -4   2   14.92    2.69 
  -7   4   1    1.38    1.56 
   7   4  -1    2.42    1.75 
  -7   4   1    0.94    1.25 
   7  -4  -1   -0.89    0.90 
  -7  -4   1   -0.87    0.92 
   7  -4  -1    0.34    0.81 
  -7   4   0    0.62    1.29 
  -7   4   0    2.51    1.31 
   7   4   0   -1.07    0.76 
   7  -4   0   -0.93    0.95 
  -7  -4   0   -0.39    1.02 
   7   4   1    3.82    1.74 
  -7   4  -1   -1.06    1.18 
  -7   4  -1    3.18    1.43 
  -7  -4  -1   -1.03    0.88 
   7  -4   1    2.49    1.58 
   7   4   2   38.03    5.08 
  -7   4  -2   29.74    4.09 
  -7   4  -2   41.28    5.10 
   7  -4   2   31.79    4.34 
  -7  -4  -2   33.09    4.33 
   7   4   3    0.48    1.06 
  -7   4  -3    2.83    1.41 
   7  -4   3    0.79    1.28 
  -7  -4  -3    1.19    1.39 
  -7   4  -4   25.72    3.99 
   7   4   4   36.23    5.12 
  -7  -4  -4   35.83    4.72 
   7  -4   4   22.61    3.73 
  -7   4  -5   10.17    2.52 
   7   4   5    6.78    2.60 
  -7  -4  -5   14.53    3.17 
   7  -4   5   10.85    2.58 
   7   4   6   -0.83    1.39 
  -7   4  -6   -0.72    1.10 
  -7  -4  -6    0.35    1.28 
   7  -4   6   -0.83    1.10 
  -7   4  -7    6.93    2.24 
   7   4   7    7.74    2.70 
   7  -4   7    3.78    1.77 
  -7  -4  -7    6.03    2.13 
   7   4   8   23.34    4.35 
  -7   4  -8   20.89    3.92 
   7  -4   8   25.01    4.13 
  -7  -4  -8   17.26    3.64 
  -7   4  -9    2.24    1.91 
   7   4   9    0.41    1.36 
  -7  -4  -9    2.31    1.63 
   7  -4   9    0.15    1.44 
  -7   4 -10   16.72    3.59 
   7   4  10   15.37    3.91 
   7  -4  10   15.68    3.59 
  -7  -4 -10   16.32    3.63 
   7   4  11    0.16    1.02 
  -7   4 -11   -2.41    1.16 
  -7  -4 -11    0.41    1.68 
   7  -4  11    2.52    1.72 
  -7   4 -12    5.99    2.61 
   7   4  12    3.59    2.49 
  -7  -4 -12    1.56    1.96 
   7  -4  12    3.09    2.08 
  -7   4 -13   -0.51    1.17 
   7   4  13    2.43    2.39 
  -7  -4 -13   -0.81    1.06 
   7  -4  13    3.79    2.37 
   7   4  14    1.01    1.95 
  -7   4 -14   -1.65    1.75 
   7  -4  14    1.26    2.00 
  -7  -4 -14    5.31    2.95 
  -7   4 -15    1.19    1.83 
   7   4  15    1.62    2.06 
  -7  -4 -15   -0.95    1.75 
   7  -4  15    0.20    2.03 
  -7   4 -16    5.35    2.97 
   7   4  16    0.81    2.47 
  -7  -4 -16    2.14    2.18 
   7  -4  16   -0.15    2.19 
   7   5 -17    0.19    1.94 
  -7   5  17    2.93    2.41 
  -7  -5  17    1.83    2.21 
   7  -5 -17    3.39    2.73 
   7   5 -16   -2.02    1.70 
  -7   5  16    0.41    1.79 
   7  -5 -16   -0.34    2.00 
  -7  -5  16    0.49    2.05 
  -7   5  15    1.30    1.83 
   7   5 -15    0.69    2.00 
  -7  -5  15   -1.64    1.56 
   7  -5 -15    1.62    2.19 
  -7   5  14    9.81    3.04 
   7   5 -14   12.72    3.38 
  -7  -5  14   16.51    4.02 
   7  -5 -14    9.44    3.50 
   7   5 -13    2.21    1.91 
  -7   5  13    0.34    1.51 
  -7  -5  13    1.97    1.92 
   7  -5 -13    0.41    1.86 
  -7   5  12   14.00    3.56 
   7   5 -12   11.13    2.91 
   7  -5 -12    6.37    2.67 
  -7  -5  12    6.18    2.26 
   7   5 -11    4.42    2.57 
   7   5 -11    2.86    1.69 
  -7   5  11    0.00    1.67 
   7  -5 -11    0.10    1.44 
  -7  -5  11    0.24    1.74 
  -7   5  10    0.78    1.72 
   7   5 -10    0.64    2.04 
   7   5 -10    4.43    2.14 
   7  -5 -10   -0.17    1.50 
  -7  -5  10    0.30    1.78 
   7   5  -9   -0.10    1.17 
  -7   5   9    1.59    1.74 
   7   5  -9   -0.10    1.61 
  -7  -5   9    1.10    1.46 
   7  -5  -9    5.31    2.22 
  -7   5   8   19.63    4.07 
   7   5  -8   15.55    3.58 
   7   5  -8   19.33    3.22 
   7  -5  -8   16.57    3.50 
  -7  -5   8   20.31    4.08 
   7   5  -7   14.30    3.80 
  -7   5   7   12.48    3.40 
   7  -5  -7   10.33    2.56 
  -7  -5   7   14.50    3.51 
   7   5  -6    0.16    1.77 
  -7   5   6    1.32    1.88 
   7  -5  -6    1.19    1.45 
  -7  -5   6   -0.41    1.35 
   7   5  -5   13.53    3.44 
  -7   5   5    8.47    2.92 
  -7  -5   5   18.63    3.90 
   7  -5  -5   18.04    3.23 
   7   5  -4    2.08    1.73 
  -7   5   4    1.57    1.46 
  -7  -5   4    1.17    1.15 
   7  -5  -4    4.55    1.96 
  -7   5   3    0.80    1.62 
   7   5  -3    1.59    1.49 
  -7  -5   3    0.01    1.33 
   7  -5  -3    0.34    1.46 
  -7   5   2    3.56    1.92 
   7   5  -2    0.64    1.49 
  -7   5   2    1.46    1.36 
  -7  -5   2    0.04    1.13 
   7  -5  -2    1.00    1.62 
  -7   5   1    1.15    1.83 
   7   5  -1   -0.24    1.42 
  -7   5   1    2.33    1.58 
   7  -5  -1    4.25    2.19 
  -7  -5   1    4.41    1.85 
  -7   5   0    1.29    1.89 
   7   5   0    0.25    1.55 
  -7   5   0    0.72    1.34 
  -7  -5   0    1.74    1.46 
   7  -5   0    1.70    1.61 
   7   5   1    2.39    1.95 
  -7   5  -1    0.26    1.10 
  -7   5  -1   -0.22    1.47 
   7  -5   1    1.77    1.65 
  -7  -5  -1    2.78    1.58 
  -7   5  -2    5.49    1.99 
  -7   5  -2    7.41    2.87 
   7   5   2    3.10    1.95 
  -7  -5  -2    5.19    2.22 
   7  -5   2    8.64    2.57 
   7   5   3    3.01    2.11 
  -7   5  -3    1.10    1.40 
  -7  -5  -3    3.29    1.96 
   7  -5   3    5.72    2.33 
   7   5   4    4.36    2.38 
  -7   5  -4    4.73    2.08 
  -7  -5  -4    1.87    1.56 
   7  -5   4    4.02    2.04 
   7   5   5    2.92    2.17 
  -7   5  -5    1.55    1.80 
  -7  -5  -5    1.77    1.79 
   7  -5   5    0.38    1.44 
   7   5   6   -1.20    1.73 
  -7   5  -6    2.85    1.91 
   7  -5   6   -2.06    1.21 
  -7  -5  -6    2.40    1.96 
  -7   5  -7    1.22    1.66 
   7   5   7    2.42    2.23 
   7  -5   7    3.50    1.94 
  -7  -5  -7    1.06    1.89 
   7   5   8    4.60    2.56 
  -7   5  -8    1.23    1.77 
  -7  -5  -8   -0.68    1.52 
   7  -5   8    4.53    2.47 
  -7   5  -9    2.70    2.17 
   7   5   9   -0.52    1.56 
   7  -5   9   -0.12    1.70 
  -7  -5  -9   -0.82    1.10 
   7   5  10   -1.54    1.76 
  -7   5 -10    1.03    1.98 
   7  -5  10    3.46    2.32 
  -7  -5 -10    1.81    2.25 
   7   5  11   -0.80    1.73 
  -7   5 -11    0.66    2.08 
  -7  -5 -11   -0.54    1.30 
   7  -5  11   -2.63    1.45 
  -7   5 -12    0.17    1.67 
   7   5  12   -2.05    1.83 
   7  -5  12   -0.97    1.19 
  -7  -5 -12   -0.01    2.11 
  -7   6  11    3.97    2.57 
  -7  -6  11    0.52    2.35 
   7  -6 -11    3.15    2.45 
  -7   6  10   -0.96    2.15 
   7   6 -10    5.31    3.54 
  -7  -6  10   -0.24    1.99 
  -7   6   9    1.71    2.28 
   7   6  -9   -1.59    1.73 
  -7  -6   9    0.82    2.00 
   7   6  -8   -0.57    2.35 
  -7   6   8    2.57    2.03 
  -7  -6   8    2.38    2.38 
  -7   6   7   -3.28    1.75 
   7   6  -7    1.24    2.39 
  -7  -6   7   -1.17    1.67 
   7   6  -6    5.54    2.79 
  -7   6   6    1.11    2.23 
   7  -6  -6    0.20    1.76 
  -7  -6   6    1.20    2.16 
  -7   6   5    1.49    2.30 
   7   6  -5   -0.65    2.14 
  -7  -6   5   -1.84    1.55 
   7  -6  -5   -2.03    1.40 
  -7   6   4    1.48    2.06 
   7   6  -4    3.47    2.37 
   7  -6  -4   -1.12    1.72 
  -7  -6   4    1.73    1.91 
  -7   6   3    1.85    2.38 
   7   6  -3    4.17    2.91 
   7  -6  -3    5.43    2.67 
  -7  -6   3    3.07    2.44 
   7   6  -2   15.24    4.29 
  -7   6   2    8.49    3.22 
   7  -6  -2   16.28    3.81 
  -7   6   1    1.14    1.83 
   7   6  -1    3.44    2.59 
   7  -6  -1   -0.63    1.65 
   7   6   0   -2.63    1.81 
  -7   6   0    1.55    2.23 
   7  -6   0    1.04    1.61 
   7   6   1    1.06    1.60 
  -7   6  -1   -1.07    1.85 
  -7  -6  -1    0.67    1.58 
   7  -6   1    1.64    1.86 
   7   6   2    0.23    2.02 
  -7   6  -2    6.54    3.09 
  -7  -6  -2    5.12    2.34 
   7  -6   2    8.60    3.06 
   7   6   3    1.80    2.51 
   7  -6   3    6.71    2.82 
  -7  -6  -3    6.59    2.73 
   7   6   4    1.54    2.45 
   7  -6   4    5.12    2.63 
  -7  -6  -4   -0.22    1.42 
   7   6   5    3.63    2.67 
  -7  -6  -5   -1.12    1.52 
   7  -6   5    3.13    1.96 
   7   6   6   -0.13    1.63 
  -7   6  -6    2.02    2.14 
   7  -6   6    1.98    2.30 
  -7  -6  -6    2.66    2.25 
  -8   0  26   -0.27    1.81 
  -8   0  26   -1.59    1.28 
   8   0 -26    6.01    2.84 
   8   0 -26    1.44    2.09 
   8   0 -25    0.34    1.60 
   8   0 -25    2.39    2.49 
  -8   0  25    1.24    1.70 
  -8   0  25    0.84    1.26 
  -8   0  24    3.77    2.05 
  -8   0  24    1.07    1.82 
   8   0 -24    2.22    2.10 
   8   0 -24    0.36    2.08 
   8   0 -23   -1.00    1.46 
  -8   0  23    0.99    1.59 
  -8   0  23   -0.75    1.19 
   8   0 -23    1.00    1.47 
  -8   0  22   27.48    4.34 
  -8   0  22   32.71    4.68 
   8   0 -22   23.69    4.32 
   8   0 -22   27.20    4.62 
  -8   0  21    1.49    1.59 
   8   0 -21   -2.19    1.02 
   8   0 -21    1.74    1.75 
  -8   0  21   -0.43    1.13 
  -8   0  20    0.15    1.27 
   8   0 -20    1.46    1.61 
   8   0 -20    0.87    1.26 
  -8   0  20   -0.40    0.73 
   8   0 -19    0.90    1.22 
   8   0 -19    1.16    1.57 
  -8   0  19    0.31    1.17 
  -8   0  19   -0.55    0.71 
  -8   0  18   -1.07    0.96 
   8   0 -18    2.87    1.77 
  -8   0  18    0.04    0.83 
   8   0 -18    1.54    1.22 
  -8   0  17   -0.11    1.01 
   8   0 -17    0.67    1.29 
   8   0 -17    0.56    1.28 
  -8   0  17   -0.79    0.84 
  -8   0  16   32.95    3.12 
   8   0 -16   37.99    4.59 
  -8   0  16   31.46    3.97 
   8   0 -16   32.37    4.33 
  -8   0  15    0.22    0.98 
   8   0 -15    0.35    1.12 
  -8   0  15    0.90    0.97 
   8   0 -15   -0.41    0.79 
  -8   0  14   -0.69    0.71 
   8   0 -14    1.41    1.37 
  -8   0  14    0.65    0.74 
   8   0 -14    0.98    0.95 
   8   0 -13   -0.54    0.95 
   8   0 -13   -0.36    0.82 
  -8   0  13    1.62    0.97 
  -8   0  13   -0.96    0.74 
  -8   0  12  233.36   11.25 
   8   0 -12  243.52   11.74 
   8   0 -12  229.20   11.39 
  -8   0  12  245.53   10.61 
   8   0 -11    0.07    0.91 
  -8   0  11   -0.38    0.52 
   8   0 -11   -1.05    0.81 
  -8   0  11   -0.46    0.78 
  -8   0  10  148.98    6.75 
   8   0 -10  145.39    7.89 
  -8   0  10  153.07    7.61 
   8   0 -10  147.40    7.66 
  -8   0   9    0.29    0.74 
  -8   0   9   -0.22    0.44 
   8   0  -9    0.98    0.97 
   8   0  -9   -0.40    0.41 
   8   0  -9    1.10    0.86 
   8   0  -8   57.35    2.79 
   8   0  -8   56.49    3.72 
  -8   0   8   52.69    3.57 
   8   0  -8   47.00    3.71 
  -8   0   8   55.11    2.76 
   8   0  -7   -0.56    0.26 
   8   0  -7    0.42    0.69 
  -8   0   7    0.06    0.33 
  -8   0   7   -1.29    0.61 
   8   0  -7    0.14    0.88 
  -8   0   6  407.85   15.90 
  -8   0   6  424.06   17.21 
   8   0  -6  422.60   17.59 
  -8   0   6  423.51   15.95 
   8   0  -5    0.26    0.68 
  -8   0   5   -0.07    0.67 
  -8   0   4  472.26   17.92 
   8   0  -4  482.05   17.95 
  -8   0   4  483.66   19.24 
   8   0  -4  474.97   19.57 
  -8   0   3   -0.03    0.27 
  -8   0   3   -0.76    0.53 
   8   0  -3   -0.24    0.25 
   8   0  -3    0.29    0.80 
   8   0  -2    9.72    0.90 
  -8   0   2   10.11    1.57 
   8   0  -2    7.39    1.41 
  -8   0   2   10.68    0.92 
  -8   0   1   -0.24    0.40 
   8   0  -1   -0.11    0.49 
  -8   0   1   -0.13    0.45 
   8   0  -1   -0.49    0.42 
   8   0   0   12.42    1.77 
  -8   0   0   13.24    1.70 
   8   0   0   10.76    1.36 
  -8   0   0   11.07    1.61 
  -8   0   0   14.16    1.82 
  -8   0  -1    0.08    0.58 
   8   0   1    0.31    0.73 
  -8   0  -1   -0.48    0.56 
   8   0   1    1.20    0.68 
  -8   0  -2   13.44    1.87 
  -8   0  -2   12.29    1.77 
   8   0   2   15.08    2.05 
   8   0   2   15.35    1.95 
  -8   0  -3   -0.07    0.68 
  -8   0  -3   -0.57    0.50 
   8   0   3    0.28    0.73 
   8   0   4   40.49    2.98 
  -8   0  -4   38.12    2.95 
  -8   0  -4   38.54    2.80 
  -8   0  -5    0.21    0.68 
  -8   0  -5   -1.31    0.50 
   8   0   5    0.41    0.63 
   8   0   6   33.98    2.96 
  -8   0  -6   33.70    2.68 
  -8   0  -6   31.67    2.79 
   8   0   7   -0.54    0.88 
  -8   0  -7    0.19    0.66 
  -8   0  -7    1.13    1.00 
  -8   0  -8    5.90    1.52 
   8   0   8    3.22    1.49 
  -8   0  -8    5.99    1.70 
   8   0   9    0.44    1.28 
  -8   0  -9   -0.99    0.74 
  -8   0  -9   -0.68    0.79 
  -8   0 -10   69.49    4.95 
   8   0  10   64.56    5.06 
  -8   0 -10   66.54    4.55 
   8   0  11    0.74    1.45 
  -8   0 -11   -1.05    0.80 
  -8   0 -11   -0.38    0.70 
   8   0  12    3.34    1.83 
  -8   0 -12    5.41    1.82 
  -8   0 -12    5.51    1.60 
  -8   0 -13   -1.52    0.92 
   8   0  13   -0.53    1.35 
  -8   0 -13    2.56    1.39 
  -8   0 -14   -0.15    1.06 
  -8   0 -14   -0.26    1.03 
   8   0  14    1.05    1.39 
   8   0  15    0.76    1.22 
  -8   0 -15   -0.02    1.23 
  -8   0 -15   -0.97    0.70 
  -8   0 -16   20.21    3.48 
   8   0  16   18.25    3.82 
  -8   0 -16   14.35    3.23 
  -8   0 -17    0.84    1.60 
  -8   0 -17   -3.39    1.04 
   8   0  17   -0.46    1.46 
  -8   0 -18   27.58    4.58 
   8   0  18   31.05    5.24 
   8   0  19    1.05    2.22 
  -8   0 -19    2.34    1.86 
  -8   0 -20    0.06    1.72 
   8   0  20    0.15    2.43 
  -8   1  26    1.15    2.11 
   8   1 -26    3.24    2.34 
   8  -1 -26   -0.97    2.01 
  -8  -1  26    1.73    2.45 
  -8   1  25    2.49    1.99 
   8   1 -25   -0.70    1.98 
  -8   1  25   -1.30    1.06 
   8  -1 -25   -0.11    1.58 
  -8  -1  25   -0.40    1.70 
   8  -1 -25   -0.72    1.86 
  -8   1  24    4.31    2.16 
  -8   1  24    3.43    2.02 
   8   1 -24    1.82    2.39 
   8  -1 -24    1.65    2.05 
  -8  -1  24    1.84    2.00 
   8  -1 -24    1.07    1.78 
  -8   1  23   -0.50    1.38 
  -8   1  23    0.88    1.49 
   8   1 -23   -0.76    1.14 
   8   1 -23    0.63    1.42 
   8  -1 -23   -0.85    1.56 
  -8  -1  23    0.24    1.70 
   8  -1 -23    1.54    1.59 
   8   1 -22    1.36    1.95 
  -8   1  22    0.51    1.45 
   8   1 -22    0.20    1.66 
  -8   1  22    3.86    2.03 
  -8  -1  22    2.74    1.97 
   8  -1 -22    0.70    1.48 
   8  -1 -22    4.86    2.36 
  -8   1  21    2.38    1.52 
   8   1 -21   -1.10    1.32 
  -8   1  21    0.96    1.24 
   8   1 -21   -0.51    1.19 
   8  -1 -21    1.12    1.76 
   8  -1 -21    0.32    1.09 
  -8  -1  21    1.16    1.66 
  -8   1  20    4.21    1.81 
  -8   1  20   -0.26    1.40 
   8   1 -20    2.49    2.13 
   8   1 -20    6.52    2.41 
   8  -1 -20    5.16    1.98 
  -8  -1  20    1.55    1.55 
   8  -1 -20    4.47    2.05 
  -8   1  19   15.74    2.97 
   8   1 -19   19.06    3.46 
  -8   1  19   19.92    3.32 
   8   1 -19   21.95    3.94 
   8  -1 -19   17.76    3.25 
   8  -1 -19   19.55    3.84 
  -8  -1  19   14.32    2.96 
   8   1 -18   -0.45    1.11 
  -8   1  18    3.24    1.46 
   8   1 -18    1.19    1.23 
  -8   1  18    1.98    4.87 
  -8  -1  18    0.82    1.29 
   8  -1 -18    2.48    1.71 
   8  -1 -18    0.65    1.13 
  -8   1  17    2.60    1.43 
   8   1 -17    3.02    1.60 
   8   1 -17    2.29    1.45 
  -8   1  17    4.37    1.83 
   8  -1 -17    1.71    1.37 
   8  -1 -17    4.41    1.82 
  -8  -1  17    6.41    1.97 
   8   1 -16    3.65    1.60 
  -8   1  16    0.48    0.92 
  -8   1  16    0.65    1.04 
   8   1 -16    2.05    1.32 
   8  -1 -16    1.24    1.02 
   8  -1 -16    1.92    1.26 
  -8  -1  16   -1.08    0.91 
   8   1 -15   12.09    2.74 
  -8   1  15   15.56    2.45 
  -8   1  15   14.01    2.50 
   8   1 -15   14.12    2.70 
  -8  -1  15   11.30    2.22 
   8  -1 -15   13.77    2.86 
   8  -1 -15   13.52    2.55 
   8   1 -14    4.41    1.73 
   8   1 -14    3.32    1.50 
  -8   1  14    0.55    0.81 
  -8   1  14    0.04    0.78 
   8  -1 -14    0.69    0.94 
  -8  -1  14    0.83    0.96 
   8  -1 -14   -0.23    0.80 
  -8   1  13   -0.19    0.73 
  -8   1  13    1.31    0.88 
   8   1 -13   -0.90    0.63 
   8   1 -13    0.52    1.07 
   8  -1 -13    1.19    1.28 
  -8  -1  13    0.27    0.71 
   8  -1 -13    0.97    0.94 
  -8   1  12    5.83    1.52 
   8   1 -12    5.46    1.71 
  -8   1  12    3.38    1.18 
   8   1 -12    8.09    1.98 
  -8  -1  12    4.92    1.33 
   8  -1 -12    8.18    1.87 
   8  -1 -12    9.35    2.20 
   8   1 -11    6.06    1.71 
  -8   1  11    6.86    1.38 
  -8   1  11    7.66    1.66 
   8   1 -11    6.56    1.83 
  -8  -1  11    6.53    1.37 
   8  -1 -11    6.37    1.64 
   8  -1 -11    5.99    1.68 
   8   1 -10    4.18    1.44 
   8   1 -10    5.38    1.59 
  -8   1  10    2.80    0.95 
  -8   1  10    6.33    1.45 
  -8  -1  10    5.54    1.20 
   8  -1 -10    4.13    1.45 
  -8   1   9    1.56    0.79 
   8   1  -9    1.00    0.94 
  -8   1   9    0.47    0.62 
   8   1  -9    1.13    0.88 
   8  -1  -9    3.29    1.39 
  -8  -1   9    1.18    0.71 
  -8  -1   9    1.42    0.81 
   8   1  -8    3.05    1.17 
  -8   1   8    1.33    0.85 
   8   1  -8    2.50    1.20 
  -8   1   8    4.17    0.90 
   8  -1  -8    3.27    0.82 
  -8  -1   8    0.25    0.83 
  -8  -1   8    3.27    0.93 
   8  -1  -8    3.18    1.41 
   8   1  -7   51.51    3.19 
  -8   1   7   60.09    2.97 
   8   1  -7   55.96    3.83 
   8   1  -7   60.53    3.86 
  -8   1   7   53.33    3.47 
   8  -1  -7   60.43    4.05 
   8  -1  -7   52.58    2.80 
  -8  -1   7   56.78    3.18 
  -8  -1   7   53.83    3.64 
  -8   1   6    6.20    0.93 
   8   1  -6    8.13    1.33 
  -8   1   6    4.71    1.21 
   8   1  -6    7.25    1.68 
   8   1  -6    6.78    1.49 
  -8  -1   6    7.66    1.17 
   8  -1  -6    8.04    0.99 
  -8  -1   6    6.22    1.46 
   8  -1  -6    5.25    1.51 
   8   1  -5    0.27    0.56 
  -8   1   5    0.12    0.66 
   8   1  -5   -1.63    0.51 
  -8   1   5   -0.23    0.40 
   8   1  -5   -0.08    0.82 
  -8  -1   5    0.13    0.59 
   8  -1  -5   -0.54    0.78 
   8  -1  -5    0.21    0.38 
   8   1  -4   18.23    2.41 
  -8   1   4   16.75    1.24 
   8   1  -4   16.69    1.56 
  -8   1   4   16.21    2.04 
   8  -1  -4   15.99    1.23 
  -8  -1   4   19.21    1.75 
   8  -1  -4   16.97    2.24 
   8  -1  -4   13.11    1.10 
  -8   1   3   51.88    3.18 
   8   1  -3   48.40    2.90 
   8   1  -3   57.46    3.57 
   8  -1  -3   50.78    3.23 
  -8  -1   3   44.95    2.90 
   8  -1  -3   46.19    2.48 
   8  -1  -3   45.90    2.55 
   8   1  -2   12.36    1.98 
  -8   1   2   12.69    1.19 
  -8   1   2   14.61    1.98 
   8   1  -2   15.00    1.81 
   8  -1  -2   11.04    1.66 
   8  -1  -2   12.09    1.43 
  -8  -1   2   12.40    1.81 
   8  -1  -2   11.42    1.13 
  -8  -1   2   11.21    1.53 
  -8   1   1  269.87   11.82 
   8   1  -1  262.08   11.52 
  -8   1   1  288.85   11.57 
   8   1  -1  265.34   12.00 
   8  -1  -1  273.49   11.19 
  -8  -1   1  269.29   11.87 
  -8  -1   1  286.30   11.38 
   8  -1  -1  264.06   11.51 
   8   1   0   -0.51    0.56 
  -8   1   0   -0.80    0.59 
   8   1   0   -0.70    0.57 
  -8  -1   0    0.08    0.61 
   8  -1   0    0.25    0.53 
  -8  -1   0    0.07    0.54 
   8  -1   0    0.49    0.71 
  -8   1  -1  227.07   10.19 
   8   1   1  213.69    9.85 
  -8  -1  -1  233.79   10.21 
   8  -1   1  211.66    9.42 
   8  -1   1  222.28    9.63 
  -8  -1  -1  220.51    9.38 
  -8   1  -2    1.85    0.73 
   8   1   2    2.04    1.05 
  -8   1  -2    1.69    0.93 
   8  -1   2    2.97    1.05 
  -8  -1  -2    2.83    0.87 
  -8  -1  -2    4.19    1.23 
   8  -1   2    2.86    0.88 
   8   1   3    3.68    1.28 
  -8   1  -3    2.96    0.78 
  -8   1  -3    2.86    1.08 
  -8  -1  -3    1.52    0.82 
   8  -1   3    3.17    0.85 
   8  -1   3    2.59    1.03 
  -8   1  -4    1.03    1.13 
   8   1   4   -0.38    0.82 
  -8   1  -4    1.10    0.62 
   8  -1   4    1.07    0.92 
  -8  -1  -4   -0.07    0.78 
  -8  -1  -4   -0.11    0.62 
  -8   1  -5   44.17    3.54 
   8   1   5   43.02    3.50 
  -8   1  -5   39.00    2.55 
  -8  -1  -5   41.78    2.84 
   8  -1   5   38.16    3.12 
  -8  -1  -5   38.36    3.18 
   8   1   6    0.28    0.84 
  -8   1  -6    0.83    1.04 
  -8   1  -6    3.10    0.93 
  -8  -1  -6    3.35    1.05 
   8  -1   6    0.80    0.81 
  -8  -1  -6    1.48    0.93 
  -8   1  -7   26.77    2.11 
   8   1   7   22.10    3.27 
  -8   1  -7   27.16    3.55 
   8  -1   7   25.46    3.32 
  -8  -1  -7   23.63    2.32 
  -8  -1  -7   24.38    3.11 
  -8   1  -8    4.69    1.17 
  -8   1  -8   10.00    2.27 
   8   1   8    3.45    1.49 
  -8  -1  -8    4.96    1.34 
  -8  -1  -8    4.93    1.75 
   8  -1   8    4.32    1.64 
  -8   1  -9    5.78    1.36 
   8   1   9    2.37    1.48 
  -8   1  -9    9.93    2.40 
  -8  -1  -9    8.18    2.01 
  -8  -1  -9    7.94    1.64 
   8  -1   9    4.54    1.85 
  -8   1 -10   15.91    2.21 
  -8   1 -10   10.79    2.61 
   8   1  10   16.91    3.08 
  -8  -1 -10   11.25    2.47 
   8  -1  10    9.33    2.31 
  -8  -1 -10   15.87    2.43 
  -8   1 -11    7.06    2.29 
   8   1  11   10.53    2.52 
  -8   1 -11    9.46    1.83 
   8  -1  11    6.43    2.22 
  -8  -1 -11    7.18    2.02 
  -8  -1 -11    8.87    2.02 
  -8   1 -12   -0.31    0.79 
   8   1  12    1.05    1.45 
  -8   1 -12    0.56    1.00 
  -8  -1 -12   -1.65    0.89 
   8  -1  12   -0.31    0.98 
  -8  -1 -12    0.39    1.01 
   8   1  13    3.09    1.84 
  -8   1 -13    4.23    1.49 
  -8   1 -13    5.35    2.32 
  -8  -1 -13    4.72    1.74 
  -8  -1 -13    7.52    2.25 
   8  -1  13    1.49    1.84 
  -8   1 -14    7.87    2.51 
   8   1  14    8.79    2.63 
  -8  -1 -14   10.49    2.73 
  -8  -1 -14    3.47    1.71 
   8  -1  14   11.29    2.87 
  -8   1 -15    0.07    1.41 
   8   1  15    1.66    1.55 
  -8  -1 -15    1.05    1.55 
   8  -1  15    0.17    1.65 
  -8  -1 -15   -0.82    0.96 
   8   1  16    6.43    2.54 
  -8   1 -16    4.77    2.09 
   8  -1  16    8.28    2.85 
  -8  -1 -16    6.97    2.29 
  -8  -1 -16    6.56    3.20 
   8   1  17    2.29    1.84 
  -8   1 -17    1.04    1.94 
  -8  -1 -17    3.82    1.98 
   8  -1  17   -0.67    1.71 
  -8   1 -18   -1.77    0.94 
   8   1  18    0.09    1.74 
   8  -1  18    0.14    1.85 
  -8  -1 -18   -0.30    1.45 
  -8   1 -19    0.09    1.68 
   8   1  19    2.17    2.33 
   8  -1  19    0.42    1.70 
  -8  -1 -19    0.03    1.60 
   8   1  20    4.35    2.85 
  -8   1 -20    1.04    2.05 
   8  -1  20    0.64    2.55 
  -8  -1 -20    0.46    1.88 
   8   2 -25    1.74    2.66 
  -8   2  25    2.96    2.11 
   8  -2 -25    0.73    2.50 
  -8  -2  25    0.14    2.05 
   8   2 -24    1.63    2.33 
  -8   2  24    6.45    2.31 
   8  -2 -24    0.71    2.31 
  -8  -2  24    0.33    2.02 
   8   2 -23    2.38    2.28 
  -8   2  23   -0.36    1.57 
   8  -2 -23    0.84    2.11 
  -8  -2  23   -0.44    1.73 
   8   2 -22    3.00    1.86 
  -8   2  22   -0.41    1.40 
   8  -2 -22   -0.65    1.67 
  -8  -2  22    0.54    1.57 
  -8   2  21   11.75    2.94 
  -8   2  21    6.50    2.41 
   8   2 -21    9.14    3.23 
   8  -2 -21    3.18    1.84 
  -8  -2  21    4.27    2.14 
  -8   2  20    0.78    1.27 
   8   2 -20    1.74    1.72 
  -8   2  20    1.89    1.55 
  -8  -2  20    2.32    1.56 
   8  -2 -20    3.83    2.06 
   8  -2 -20    2.16    1.38 
   8   2 -19    0.64    1.60 
  -8   2  19   -0.63    0.90 
  -8   2  19   -0.96    0.95 
   8   2 -19   -0.60    1.03 
   8  -2 -19    1.40    1.85 
  -8  -2  19    1.17    1.53 
   8  -2 -19   -0.85    0.86 
  -8   2  18    6.37    1.98 
   8   2 -18    4.97    1.88 
   8   2 -18    7.75    2.51 
  -8   2  18    7.98    2.17 
   8  -2 -18    7.14    2.72 
  -8  -2  18    4.74    1.80 
   8   2 -17    0.55    0.99 
  -8   2  17    1.74    1.16 
  -8   2  17    0.81    1.22 
   8   2 -17   -0.83    1.01 
   8  -2 -17    0.19    1.23 
  -8  -2  17    0.19    1.06 
   8   2 -16   82.24    6.37 
  -8   2  16   88.13    5.91 
  -8   2  16   84.75    5.34 
   8   2 -16   77.44    5.52 
  -8  -2  16   86.73    5.87 
   8  -2 -16   82.02    6.67 
  -8   2  15    5.05    1.62 
  -8   2  15    7.66    1.73 
   8   2 -15    3.87    1.55 
   8   2 -15    3.83    1.74 
   8  -2 -15    6.52    2.45 
  -8  -2  15    3.35    1.60 
   8   2 -14   -0.96    0.62 
  -8   2  14    1.37    0.99 
  -8   2  14    0.35    0.95 
   8   2 -14    0.70    1.40 
  -8  -2  14    0.13    0.87 
   8  -2 -14    0.51    1.36 
  -8   2  13    0.96    1.06 
   8   2 -13    1.00    1.27 
   8   2 -13    2.08    1.26 
  -8   2  13    1.34    0.94 
  -8  -2  13    1.63    1.06 
   8  -2 -13    1.65    1.35 
   8   2 -12   -0.77    0.65 
   8   2 -12    2.03    1.19 
  -8   2  12    1.50    0.93 
  -8   2  12    0.08    0.79 
   8  -2 -12    1.25    1.41 
  -8  -2  12    0.11    0.87 
  -8   2  11   27.68    2.75 
   8   2 -11   35.01    3.32 
  -8   2  11   28.65    2.60 
   8   2 -11   31.23    2.99 
   8  -2 -11   32.84    4.16 
  -8  -2  11   31.39    2.91 
  -8   2  10   71.54    4.41 
  -8   2  10   71.19    4.27 
   8   2 -10   73.53    4.66 
   8   2 -10   60.72    4.66 
  -8  -2  10   68.56    4.48 
   8  -2 -10   64.78    5.04 
   8   2  -9   42.74    3.42 
  -8   2   9   40.05    3.05 
   8   2  -9   44.07    3.38 
   8   2  -9   43.39    3.62 
  -8   2   9   36.74    2.88 
   8  -2  -9   39.73    3.64 
  -8  -2   9   39.25    3.13 
   8   2  -8    6.31    1.57 
  -8   2   8    7.34    1.49 
   8   2  -8    8.48    1.89 
  -8   2   8    4.12    1.29 
   8   2  -8    4.19    1.37 
   8  -2  -8    3.70    1.45 
  -8  -2   8    4.25    1.31 
   8   2  -7    0.59    0.92 
  -8   2   7    0.18    0.72 
   8   2  -7    0.52    0.87 
  -8   2   7    1.92    0.92 
   8   2  -7    0.07    0.90 
   8  -2  -7    0.30    0.96 
  -8  -2   7   -0.25    0.65 
   8   2  -6    0.64    0.93 
  -8   2   6    1.80    0.96 
  -8   2   6    2.36    0.93 
   8   2  -6    0.99    1.08 
   8   2  -6   -0.13    0.79 
  -8  -2   6    0.93    0.75 
   8  -2  -6    1.89    1.09 
  -8  -2   6    1.09    0.77 
  -8  -2   6    1.03    0.70 
   8   2  -5   68.22    4.38 
   8   2  -5   65.04    4.30 
  -8   2   5   67.42    4.05 
   8   2  -5   64.98    4.07 
  -8   2   5   62.55    3.95 
   8  -2  -5   70.14    4.37 
  -8  -2   5   65.31    4.15 
  -8  -2   5   68.21    4.02 
  -8   2   4    2.00    0.96 
   8   2  -4    5.82    1.33 
  -8   2   4    6.13    1.41 
   8   2  -4    2.55    1.24 
   8   2  -4    3.56    1.27 
   8  -2  -4    4.79    1.31 
  -8  -2   4    5.67    1.41 
  -8  -2   4    5.19    1.18 
   8   2  -3   50.16    3.64 
  -8   2   3   51.55    3.38 
  -8   2   3   54.48    3.57 
   8   2  -3   48.19    3.59 
   8   2  -3   51.87    3.22 
   8  -2  -3   48.91    3.38 
  -8  -2   3   48.89    3.07 
   8  -2  -3   52.16    3.25 
  -8  -2   3   56.32    3.64 
   8   2  -2    0.58    0.95 
  -8   2   2    0.56    0.71 
   8   2  -2    2.17    0.98 
  -8   2   2    3.46    1.11 
  -8  -2   2    1.10    0.58 
   8  -2  -2    0.22    0.64 
   8  -2  -2    0.80    0.82 
  -8  -2   2    0.09    0.79 
  -8   2   1    9.01    1.66 
   8   2  -1    8.14    1.77 
  -8   2   1    7.02    1.61 
   8  -2  -1    6.07    1.23 
  -8  -2   1    4.21    1.27 
  -8  -2   1    6.79    1.12 
   8  -2  -1    6.37    1.38 
  -8   2   0    1.57    0.90 
   8   2   0   -0.11    0.53 
   8  -2   0   -0.15    0.62 
   8  -2   0    0.91    0.59 
  -8  -2   0    1.20    0.81 
  -8  -2   0   -0.01    0.43 
   8   2   1   94.07    5.69 
  -8   2  -1   84.63    5.43 
  -8   2  -1   91.88    4.57 
   8   2   1   99.90    4.49 
  -8  -2  -1  100.55    4.49 
  -8  -2  -1   99.82    4.55 
  -8  -2  -1   89.04    5.52 
   8  -2   1  102.41    4.67 
   8  -2   1   89.97    5.29 
   8   2   2    0.91    1.03 
   8   2   2   -0.18    0.39 
  -8   2  -2    0.36    0.89 
  -8   2  -2    0.44    0.54 
  -8  -2  -2    1.10    0.57 
   8  -2   2   -0.24    0.69 
  -8  -2  -2    0.05    0.38 
   8  -2   2    0.70    0.51 
  -8  -2  -2    0.50    0.71 
  -8   2  -3   13.25    1.07 
  -8   2  -3   14.23    1.18 
  -8   2  -3   14.00    2.40 
   8   2   3   12.33    2.26 
   8   2   3   14.04    1.19 
   8  -2   3   11.28    2.07 
  -8  -2  -3   12.26    1.18 
   8  -2   3   10.87    1.07 
  -8  -2  -3    9.18    2.03 
  -8   2  -4   38.78    3.59 
  -8   2  -4   40.18    2.10 
  -8   2  -4   41.74    2.21 
   8   2   4   38.84    3.55 
   8   2   4   41.29    2.32 
   8  -2   4   44.24    3.48 
  -8  -2  -4   38.42    2.34 
  -8  -2  -4   35.12    3.28 
  -8   2  -5   66.35    4.91 
   8   2   5   71.09    3.63 
  -8   2  -5   62.74    3.12 
  -8   2  -5   65.04    3.01 
   8   2   5   65.36    4.77 
  -8  -2  -5   63.46    3.40 
   8  -2   5   68.77    4.67 
  -8  -2  -5   62.14    4.61 
  -8   2  -6   -0.91    0.46 
   8   2   6    1.11    1.20 
  -8   2  -6    0.43    0.40 
  -8   2  -6    0.40    0.36 
  -8  -2  -6   -0.10    0.98 
   8  -2   6    0.75    0.95 
  -8  -2  -6    0.40    0.57 
   8   2   7   -1.04    0.85 
  -8   2  -7    1.95    1.40 
  -8   2  -7    0.22    0.36 
   8  -2   7   -0.43    0.61 
  -8  -2  -7    0.66    0.61 
  -8  -2  -7   -0.82    0.98 
  -8   2  -8    0.09    1.26 
   8   2   8    2.37    1.48 
  -8   2  -8    1.23    0.51 
  -8  -2  -8    0.68    0.94 
   8  -2   8    2.71    1.41 
  -8  -2  -8    1.32    0.75 
   8   2   9   17.46    3.33 
  -8   2  -9   16.50    3.17 
  -8  -2  -9   19.73    2.26 
  -8  -2  -9   22.76    3.63 
   8  -2   9   19.46    3.29 
   8   2  10    2.52    1.51 
  -8   2 -10   11.19    2.65 
  -8  -2 -10    8.29    1.62 
   8  -2  10    6.77    2.24 
  -8  -2 -10    5.13    1.98 
  -8   2 -11   12.31    2.91 
   8   2  11   11.53    2.80 
  -8  -2 -11   11.43    2.61 
   8  -2  11   15.28    3.20 
  -8   2 -12   20.91    3.99 
   8   2  12   20.67    3.95 
  -8  -2 -12   25.09    4.06 
   8  -2  12   18.41    3.74 
  -8   2 -13    2.14    1.83 
   8   2  13    2.31    1.47 
   8  -2  13    2.32    2.02 
  -8  -2 -13    2.79    1.74 
   8   2  14    4.69    2.42 
  -8   2 -14    3.32    2.30 
   8  -2  14    1.94    1.79 
  -8  -2 -14    1.38    1.68 
   8   2  15    0.31    1.42 
  -8   2 -15    3.35    2.09 
   8  -2  15    2.08    1.88 
  -8  -2 -15    0.34    1.54 
   8   2  16    2.62    2.00 
  -8   2 -16   -0.60    1.16 
  -8  -2 -16   -1.53    1.40 
   8  -2  16   -0.85    1.18 
  -8   2 -17    2.24    1.96 
   8   2  17    4.45    2.74 
  -8  -2 -17    4.58    2.50 
   8  -2  17    7.18    2.76 
   8   2  18    0.55    1.86 
  -8   2 -18    0.39    1.49 
   8  -2  18   -0.28    2.08 
  -8  -2 -18    0.02    1.89 
   8   2  19    0.47    2.08 
  -8   2 -19   -0.93    1.37 
  -8  -2 -19   -1.43    1.20 
   8  -2  19   -3.99    1.72 
  -8   3  23    4.53    2.44 
   8   3 -23    0.39    2.40 
  -8  -3  23    4.89    2.43 
   8  -3 -23    4.34    2.70 
  -8   3  22    2.95    1.81 
   8   3 -22    0.80    2.12 
  -8  -3  22    0.88    1.95 
   8  -3 -22    0.46    2.07 
   8   3 -21    2.01    1.86 
  -8   3  21    5.48    2.48 
  -8  -3  21    6.33    2.53 
   8  -3 -21    1.61    2.23 
  -8   3  20   -0.34    1.32 
   8   3 -20    0.46    2.21 
  -8  -3  20    3.43    1.95 
   8  -3 -20   -0.16    1.78 
   8   3 -19   -0.58    1.17 
  -8   3  19    3.65    1.94 
   8  -3 -19    1.27    1.42 
  -8  -3  19    1.88    1.58 
   8   3 -18   -0.46    1.43 
  -8   3  18    1.68    1.41 
   8  -3 -18    2.14    2.14 
  -8  -3  18    0.66    1.40 
  -8   3  17    1.15    1.36 
   8   3 -17   -1.60    1.50 
   8  -3 -17   -1.56    0.69 
  -8  -3  17   -0.91    1.10 
   8   3 -16    1.88    1.58 
  -8   3  16    3.62    1.74 
  -8  -3  16    0.69    1.33 
   8  -3 -16   -0.14    1.44 
  -8   3  15   18.07    3.25 
   8   3 -15   19.36    2.86 
   8   3 -15   23.23    4.04 
  -8   3  15   17.90    2.54 
  -8  -3  15   21.38    3.59 
   8  -3 -15   20.17    4.06 
   8   3 -14    1.27    1.16 
  -8   3  14    1.14    1.07 
  -8   3  14    2.84    1.44 
   8   3 -14   -0.32    1.35 
  -8  -3  14    2.90    1.66 
   8  -3 -14    2.89    1.64 
   8   3 -13   79.53    6.04 
  -8   3  13   80.87    4.77 
  -8   3  13   76.72    5.63 
   8   3 -13   77.36    5.04 
  -8  -3  13   62.75    5.36 
   8  -3 -13   78.10    6.20 
  -8   3  12    0.99    1.12 
   8   3 -12   -1.32    0.46 
  -8   3  12    0.97    0.91 
   8   3 -12   -0.18    0.98 
  -8  -3  12    0.00    1.02 
   8  -3 -12    1.74    1.19 
   8   3 -11   38.78    3.35 
  -8   3  11   40.34    3.04 
   8   3 -11   44.32    4.12 
  -8   3  11   37.68    3.67 
  -8  -3  11   43.19    3.27 
  -8  -3  11   37.23    3.73 
   8  -3 -11   41.95    4.30 
  -8   3  10    7.05    1.51 
   8   3 -10    7.96    2.14 
   8   3 -10    5.82    1.65 
  -8   3  10    5.52    1.73 
   8   3 -10    4.17    1.59 
   8  -3 -10    7.08    2.24 
  -8  -3  10    3.60    1.57 
  -8  -3  10    5.05    1.43 
   8   3  -9    0.30    0.99 
  -8   3   9   -0.25    0.60 
   8   3  -9    0.84    1.05 
  -8   3   9   -0.74    0.80 
   8   3  -9   -2.15    0.68 
  -8  -3   9    0.19    0.72 
   8  -3  -9    1.34    1.25 
  -8  -3   9    0.99    1.11 
  -8   3   8    2.31    0.96 
   8   3  -8    5.10    1.88 
   8   3  -8    4.03    1.32 
   8   3  -8    3.35    1.35 
  -8   3   8    2.44    1.37 
  -8  -3   8    2.74    1.03 
  -8  -3   8    0.69    0.74 
   8  -3  -8    1.44    1.32 
   8   3  -7   17.85    2.99 
  -8   3   7   16.11    2.29 
   8   3  -7   16.54    2.60 
  -8   3   7   13.15    2.42 
   8   3  -7   20.48    2.82 
  -8  -3   7   18.62    2.95 
  -8  -3   7   18.53    2.63 
   8  -3  -7   12.53    2.61 
   8   3  -6    2.31    1.21 
  -8   3   6    3.99    1.47 
  -8   3   6    4.28    1.36 
   8   3  -6    1.36    1.07 
   8   3  -6    1.70    1.12 
   8  -3  -6    1.39    1.14 
  -8  -3   6    2.89    1.12 
  -8  -3   6    6.50    1.80 
  -8   3   5   29.19    2.99 
  -8   3   5   29.02    2.64 
   8   3  -5   26.89    2.59 
   8   3  -5   30.60    4.03 
  -8  -3   5   32.34    2.63 
  -8  -3   5   26.64    2.67 
   8  -3  -5   30.37    2.91 
   8   3  -4   14.61    2.64 
   8   3  -4   11.33    1.86 
  -8   3   4   12.30    2.18 
  -8   3   4    9.98    2.14 
  -8  -3   4   11.84    2.21 
  -8  -3   4    9.79    1.71 
   8  -3  -4   12.49    2.27 
   8   3  -3    3.78    1.09 
  -8   3   3    3.16    1.20 
  -8   3   3    4.54    1.56 
   8   3  -3   -0.30    0.91 
  -8  -3   3    2.74    1.25 
  -8  -3   3    2.28    0.95 
   8  -3  -3    4.20    1.28 
   8  -3  -3    3.49    1.30 
  -8   3   2    7.48    1.77 
   8   3  -2    4.91    1.20 
   8   3  -2    3.52    1.55 
  -8   3   2    8.06    2.03 
   8  -3  -2    6.28    1.62 
   8  -3  -2    6.14    1.44 
  -8  -3   2    4.08    1.43 
  -8  -3   2    5.94    1.15 
  -8   3   1   12.92    2.39 
  -8   3   1    9.97    2.19 
   8   3  -1   12.62    2.55 
  -8  -3   1   12.38    1.48 
   8  -3  -1   10.80    1.83 
  -8  -3   1   11.35    2.26 
   8  -3  -1   10.60    2.04 
  -8   3   0    7.41    1.94 
   8   3   0    6.25    1.83 
  -8   3   0    7.40    1.89 
  -8  -3   0    4.02    1.58 
   8  -3   0    6.53    1.27 
   8  -3   0    4.34    1.52 
  -8  -3   0    5.55    0.96 
   8   3   1   12.02    2.53 
  -8   3  -1   15.16    1.52 
  -8   3  -1   15.13    2.66 
   8  -3   1   13.41    1.57 
  -8  -3  -1   10.66    2.31 
  -8  -3  -1   11.48    1.04 
  -8  -3  -1   11.79    1.13 
   8  -3   1   12.42    2.33 
  -8   3  -2   -0.96    0.85 
   8   3   2    0.87    1.29 
  -8   3  -2    0.08    0.46 
   8  -3   2    0.64    1.04 
  -8  -3  -2    0.52    0.33 
  -8  -3  -2    0.54    1.13 
   8  -3   2    0.25    0.46 
   8   3   3    5.74    1.95 
  -8   3  -3   13.13    2.47 
  -8   3  -3   11.02    0.71 
   8  -3   3   12.09    2.49 
  -8  -3  -3    9.24    2.11 
  -8   3  -4    2.05    1.25 
   8   3   4    5.26    1.80 
  -8  -3  -4    2.94    1.52 
   8  -3   4    2.89    1.44 
   8   3   5   10.26    2.65 
  -8   3  -5   11.37    2.69 
  -8  -3  -5   12.69    2.69 
   8  -3   5    6.53    2.01 
  -8   3  -6    1.39    1.26 
   8   3   6    0.42    1.04 
  -8  -3  -6    1.57    1.48 
   8  -3   6    3.83    1.69 
   8   3   7    8.76    2.49 
  -8   3  -7    8.53    2.59 
   8  -3   7   10.17    2.62 
  -8  -3  -7   10.46    2.70 
  -8   3  -8   30.21    4.47 
   8   3   8   32.36    4.80 
  -8  -3  -8   27.20    4.27 
   8  -3   8   30.53    4.34 
   8   3   9    3.67    2.06 
  -8   3  -9    1.40    1.39 
  -8  -3  -9    4.48    2.08 
   8  -3   9    1.41    1.49 
   8   3  10    5.25    2.47 
  -8   3 -10    5.93    2.11 
   8  -3  10    3.48    1.63 
  -8  -3 -10    6.60    2.25 
   8   3  11    8.03    2.59 
  -8   3 -11    4.83    2.18 
  -8  -3 -11   11.40    2.98 
   8  -3  11    8.31    2.64 
  -8   3 -12    1.18    1.68 
   8   3  12    0.32    1.14 
   8  -3  12    0.17    1.33 
  -8  -3 -12   -0.34    1.32 
  -8   3 -13    9.98    3.00 
   8   3  13    1.69    1.73 
  -8  -3 -13   -0.75    1.58 
   8  -3  13    2.07    1.66 
   8   3  14   -0.49    1.69 
  -8   3 -14   -0.88    1.25 
  -8  -3 -14    1.25    1.87 
   8  -3  14   -1.82    0.95 
  -8   3 -15    1.75    1.81 
   8   3  15    0.43    1.85 
   8  -3  15    3.24    1.99 
  -8  -3 -15    4.59    2.39 
  -8   3 -16   -1.81    1.89 
   8   3  16    2.59    2.27 
  -8  -3 -16    1.98    2.27 
   8  -3  16    1.90    2.18 
  -8   3 -17    8.00    3.41 
   8   3  17   13.24    3.87 
   8  -3  17   11.65    3.65 
  -8  -3 -17   10.32    3.57 
  -8   3 -18   -0.36    2.86 
  -8  -3 -18    3.54    2.44 
   8  -3  18   -2.23    1.37 
  -8   4  21    1.50    2.01 
   8   4 -21   -1.52    1.26 
   8  -4 -21    0.59    2.39 
  -8  -4  21    0.51    2.18 
   8   4 -20    3.35    2.82 
  -8   4  20    0.92    1.92 
  -8  -4  20   -0.43    1.89 
   8  -4 -20   -0.04    2.27 
   8   4 -19    3.56    2.47 
  -8   4  19    2.41    1.88 
   8  -4 -19    3.83    2.59 
  -8  -4  19    1.08    1.83 
  -8   4  18   14.96    3.63 
   8   4 -18   10.31    3.27 
  -8  -4  18   19.66    3.96 
   8  -4 -18    9.51    3.23 
   8   4 -17    0.20    1.78 
  -8   4  17    3.67    2.04 
  -8  -4  17    0.03    1.41 
   8  -4 -17    2.21    2.44 
  -8   4  16   23.12    4.11 
   8   4 -16   19.57    3.95 
  -8  -4  16   27.01    4.67 
   8  -4 -16   18.79    4.24 
  -8   4  15   -0.77    1.37 
   8   4 -15   -1.50    1.44 
   8  -4 -15    3.85    2.45 
  -8  -4  15    0.79    1.27 
   8   4 -14   -0.85    1.21 
  -8   4  14    1.33    1.49 
   8  -4 -14   -0.01    1.52 
  -8  -4  14   -0.27    1.34 
  -8   4  13    1.24    1.38 
   8   4 -13    1.36    1.37 
  -8  -4  13    2.88    1.73 
   8  -4 -13    1.72    1.47 
   8   4 -12    5.13    1.93 
  -8   4  12    4.97    2.01 
  -8  -4  12    0.84    1.16 
   8  -4 -12    4.61    2.00 
   8   4 -11   14.25    3.27 
  -8   4  11   17.00    3.26 
   8   4 -11   20.75    3.52 
   8  -4 -11   22.01    4.08 
  -8  -4  11   27.38    4.31 
   8   4 -10    7.34    2.64 
   8   4 -10   13.57    2.82 
  -8   4  10    7.87    2.41 
  -8  -4  10    6.53    2.37 
   8  -4 -10    7.93    2.56 
  -8  -4  10    7.48    1.78 
  -8   4   9    4.01    1.33 
  -8   4   9    4.32    2.11 
   8   4  -9    3.57    1.91 
   8   4  -9    3.88    1.51 
  -8  -4   9    4.12    1.69 
  -8  -4   9    3.48    1.44 
   8  -4  -9    5.17    2.08 
  -8   4   8    3.17    1.22 
  -8   4   8    4.04    1.79 
   8   4  -8    4.34    1.84 
   8   4  -8    4.72    1.74 
  -8  -4   8    3.82    1.96 
  -8  -4   8    5.64    1.64 
   8  -4  -8    2.20    1.56 
  -8   4   7    1.34    0.94 
   8   4  -7    4.30    2.01 
   8   4  -7    3.38    1.34 
  -8   4   7    2.65    1.73 
  -8  -4   7    2.03    1.68 
  -8  -4   7   -0.51    0.71 
   8  -4  -7    1.30    1.32 
   8   4  -6   -0.24    0.85 
  -8   4   6   -0.03    0.85 
   8   4  -6   -0.88    1.28 
  -8   4   6    1.40    1.41 
   8  -4  -6    0.48    1.09 
  -8  -4   6    0.61    1.09 
  -8  -4   6   -0.76    0.99 
  -8   4   5   43.99    3.52 
   8   4  -5   30.69    3.08 
   8   4  -5   38.79    5.26 
  -8   4   5   38.89    3.98 
   8  -4  -5   42.42    3.83 
  -8  -4   5   33.94    3.27 
   8   4  -4    3.50    1.23 
   8   4  -4    0.84    1.54 
  -8   4   4   -1.49    0.88 
  -8   4   4    3.07    1.41 
  -8  -4   4    1.21    0.89 
   8  -4  -4    0.75    1.02 
  -8  -4   4    1.32    1.10 
   8  -4  -4    1.09    1.16 
  -8   4   3   24.10    3.35 
   8   4  -3   21.49    3.83 
  -8   4   3   23.29    3.78 
   8   4  -3   21.96    2.55 
   8  -4  -3   13.40    2.42 
   8  -4  -3   18.08    3.13 
  -8  -4   3   20.81    3.16 
  -8  -4   3   19.99    2.43 
   8   4  -2    8.10    2.57 
   8   4  -2    4.08    1.36 
  -8   4   2    6.23    2.23 
  -8   4   2    7.07    1.96 
   8  -4  -2    7.94    1.75 
   8  -4  -2    4.23    1.76 
  -8  -4   2    8.67    2.13 
  -8   4   1   25.91    3.99 
  -8   4   1   32.97    4.04 
   8   4  -1   31.73    4.55 
  -8  -4   1   33.04    4.10 
   8  -4  -1   32.02    4.12 
   8  -4  -1   26.89    2.58 
  -8   4   0    6.36    2.27 
  -8   4   0    7.13    2.00 
   8   4   0    7.89    2.47 
  -8  -4   0    4.13    1.73 
   8  -4   0    4.94    1.82 
  -8   4  -1   25.90    4.02 
  -8   4  -1   26.20    3.74 
   8   4   1   22.85    4.11 
  -8  -4  -1   26.71    3.90 
   8  -4   1   24.64    3.76 
   8   4   2   33.77    4.84 
  -8   4  -2   26.69    3.94 
  -8  -4  -2   20.81    3.67 
   8  -4   2   30.59    4.23 
   8   4   3   30.51    4.67 
  -8   4  -3   39.90    4.88 
   8  -4   3   34.81    4.59 
  -8  -4  -3   34.11    4.60 
  -8   4  -4    1.34    1.53 
   8   4   4    2.17    1.74 
   8  -4   4    3.44    1.90 
  -8  -4  -4    4.15    1.99 
  -8   4  -5   13.12    3.15 
   8   4   5   14.34    3.53 
  -8  -4  -5   10.64    2.91 
   8  -4   5   13.36    3.00 
   8   4   6    3.67    2.08 
  -8   4  -6    8.77    2.70 
  -8  -4  -6    8.20    2.42 
   8  -4   6    8.42    2.59 
   8   4   7    5.24    2.43 
  -8   4  -7    4.53    2.21 
  -8  -4  -7    6.26    2.31 
   8  -4   7    8.09    2.54 
  -8   4  -8    6.19    2.26 
   8   4   8    1.27    1.41 
   8  -4   8    4.26    1.78 
  -8  -4  -8    2.07    1.51 
  -8   4  -9    1.48    1.62 
   8   4   9   -2.02    1.33 
  -8  -4  -9    0.33    1.46 
   8  -4   9    1.13    1.84 
  -8   4 -10   15.60    3.74 
   8   4  10    9.15    2.99 
   8  -4  10   13.75    3.38 
  -8  -4 -10   15.13    3.58 
   8   4  11    6.64    2.83 
  -8   4 -11    5.51    2.83 
   8  -4  11    9.16    2.85 
  -8  -4 -11    2.44    2.16 
   8   4  12   -0.26    1.77 
  -8   4 -12   -0.41    1.29 
  -8  -4 -12    3.11    1.91 
   8  -4  12   -0.64    1.50 
   8   4  13    4.19    2.72 
  -8   4 -13    1.11    2.04 
   8  -4  13    4.85    2.56 
  -8  -4 -13    5.46    2.38 
  -8   4 -14    0.00    2.08 
   8   4  14   -0.34    2.01 
   8  -4  14    2.25    2.17 
  -8  -4 -14   -0.22    1.63 
   8   4  15    0.75    1.61 
  -8   4 -15   -0.09    1.68 
   8  -4  15   -1.19    1.33 
  -8  -4 -15   -1.46    1.87 
  -8   5  17    0.60    2.23 
   8   5 -17    0.48    1.52 
   8  -5 -17   -0.03    2.34 
  -8  -5  17    1.21    2.24 
   8   5 -16    2.86    2.30 
  -8   5  16    1.67    2.28 
  -8  -5  16   -2.52    1.28 
   8  -5 -16    1.59    2.28 
   8   5 -15   -0.08    1.59 
  -8   5  15   -0.82    1.79 
   8  -5 -15   -0.01    1.69 
  -8  -5  15    0.61    1.92 
  -8   5  14    0.34    1.67 
   8   5 -14    1.10    1.84 
  -8  -5  14   -1.13    1.53 
   8  -5 -14    2.17    2.36 
   8   5 -13    2.50    1.88 
  -8   5  13    5.02    2.32 
  -8  -5  13    6.94    2.81 
   8  -5 -13    1.15    2.02 
  -8   5  12    3.13    2.03 
   8   5 -12    1.00    1.59 
  -8  -5  12   -1.54    1.43 
   8  -5 -12    0.81    1.76 
   8   5 -11    0.44    1.47 
  -8   5  11    1.48    1.86 
   8   5 -11   -3.11    1.39 
   8  -5 -11    0.07    1.54 
  -8  -5  11    0.42    1.59 
  -8   5  10    0.17    1.63 
   8   5 -10    0.23    1.31 
   8   5 -10    2.27    2.18 
   8  -5 -10    0.88    1.71 
  -8  -5  10    1.24    1.85 
  -8   5   9    0.33    1.63 
   8   5  -9    0.08    1.09 
   8   5  -9   -1.76    1.31 
  -8  -5   9    0.93    1.67 
   8  -5  -9   -0.03    1.44 
  -8   5   8   -1.00    1.38 
   8   5  -8    0.99    1.73 
   8  -5  -8    0.40    1.27 
  -8  -5   8    1.19    1.80 
   8   5  -7   -1.11    1.05 
  -8   5   7    2.03    1.80 
   8  -5  -7    3.14    1.78 
  -8  -5   7   -0.42    1.30 
   8   5  -6    5.66    2.38 
  -8   5   6    6.01    2.45 
  -8  -5   6    3.64    2.07 
   8  -5  -6    9.41    2.51 
   8   5  -5    4.12    2.55 
  -8   5   5    6.51    2.43 
   8  -5  -5    2.59    1.80 
  -8  -5   5    6.42    2.32 
  -8  -5   5    6.39    2.03 
  -8   5   4    1.16    1.79 
   8   5  -4    1.50    1.95 
  -8  -5   4    3.32    1.65 
   8  -5  -4    7.19    2.51 
  -8   5   3   15.47    3.68 
   8   5  -3   20.06    4.19 
  -8  -5   3   19.99    3.38 
   8  -5  -3   15.64    3.47 
   8   5  -2   -0.70    1.86 
  -8   5   2   -0.63    0.93 
  -8   5   2    0.51    1.43 
  -8  -5   2    3.11    1.65 
   8  -5  -2    1.00    1.42 
   8   5  -1   10.24    3.05 
  -8   5   1   13.32    3.36 
  -8   5   1   11.38    2.60 
  -8  -5   1   17.93    3.37 
   8  -5  -1    8.35    2.60 
   8   5   0    5.44    2.60 
  -8   5   0    7.53    2.70 
  -8   5   0    9.90    2.57 
  -8  -5   0   10.46    2.66 
   8  -5   0    7.28    2.33 
   8   5   1    2.30    2.11 
  -8   5  -1    4.69    2.24 
  -8   5  -1    7.53    2.34 
  -8  -5  -1    6.32    2.26 
   8  -5   1    5.71    2.14 
   8   5   2   11.47    3.34 
  -8   5  -2   10.54    2.71 
  -8   5  -2    7.37    2.45 
  -8  -5  -2   11.37    3.05 
   8  -5   2    9.03    2.58 
   8   5   3    3.11    2.24 
  -8   5  -3    0.81    1.29 
  -8  -5  -3    3.52    1.87 
   8  -5   3    1.17    1.55 
   8   5   4   10.20    3.18 
  -8   5  -4    7.29    2.43 
  -8  -5  -4    5.67    2.25 
   8  -5   4    7.64    2.50 
   8   5   5    0.20    1.76 
  -8   5  -5    1.04    1.58 
  -8  -5  -5    1.27    1.72 
   8  -5   5   -0.77    1.52 
   8   5   6    8.15    3.06 
  -8   5  -6    4.38    2.08 
   8  -5   6    9.12    2.68 
  -8  -5  -6    4.51    2.42 
   8   5   7    0.65    2.01 
  -8   5  -7    2.32    2.14 
  -8  -5  -7   -0.63    1.41 
   8  -5   7   -0.28    1.44 
  -8   5  -8    0.10    1.42 
   8   5   8    1.01    2.10 
   8  -5   8    3.91    2.18 
  -8  -5  -8    1.85    1.95 
  -8   5  -9    1.48    2.10 
   8   5   9   -1.46    2.00 
   8  -5   9    0.81    1.90 
  -8  -5  -9   -0.85    1.57 
  -8   5 -10   11.88    3.39 
   8   5  10   17.60    4.49 
  -8  -5 -10   14.06    3.96 
   8  -5  10   16.40    3.97 
  -8   5 -11    1.48    2.56 
   8   5  11    2.69    2.04 
   8  -5  11   -0.14    2.02 
  -8  -5 -11    0.94    1.74 
  -8   5 -12    1.48    2.27 
   8  -5  12    2.55    2.33 
  -8  -5 -12   -0.05    2.53 
   8   6 -11    4.93    3.21 
  -8   6  11    0.11    2.04 
  -8  -6  11   -3.66    2.02 
  -8   6  10   -0.80    2.25 
   8   6 -10    0.82    2.79 
  -8  -6  10    5.60    2.92 
  -8   6   9    2.41    2.21 
   8   6  -9    2.27    2.23 
  -8  -6   9    0.54    1.51 
   8   6  -8    0.07    2.15 
  -8   6   8    0.40    2.23 
  -8  -6   8    1.18    2.23 
  -8   6   7   -2.25    1.74 
   8   6  -7    2.09    2.46 
  -8  -6   7   -0.95    1.75 
   8   6  -6    6.25    3.13 
  -8   6   6    5.26    2.64 
   8  -6  -6    0.14    1.85 
  -8  -6   6    1.80    2.14 
   8   6  -5    0.16    2.37 
  -8   6   5    3.23    2.58 
  -8  -6   5    2.83    2.46 
   8  -6  -5   -0.03    1.83 
  -8   6   4    4.42    3.01 
   8   6  -4    5.25    2.97 
  -8  -6   4   -1.27    1.33 
   8  -6  -4    3.50    2.24 
   8   6  -3    1.32    2.34 
  -8   6   3    1.08    2.20 
   8  -6  -3    0.47    1.69 
   8   6  -2    1.23    2.39 
  -8   6   2    2.35    2.31 
   8  -6  -2    0.38    1.81 
  -8   6   1    3.08    2.33 
   8   6  -1    1.96    2.81 
   8  -6  -1    2.42    2.17 
   8   6   0    2.01    2.42 
  -8   6   0   -1.11    1.94 
   8  -6   0   -0.47    1.81 
  -8   6  -1    4.63    2.71 
   8   6   1   -0.37    1.47 
   8  -6   1    1.32    1.85 
  -8  -6  -1    2.49    1.77 
   8   6   2    0.62    2.07 
   8  -6   2   -2.13    1.49 
  -8  -6  -2    0.97    1.69 
   8   6   3   -2.06    2.08 
  -8  -6  -3    1.92    2.04 
   8  -6   3    1.30    1.78 
   8   6   4    1.69    2.34 
   8  -6   4    0.10    2.11 
  -8  -6  -4    1.06    2.11 
   8   6   5    2.33    2.32 
  -8   6  -5    0.98    2.27 
  -8  -6  -5   -0.82    1.55 
   8  -6   5    1.41    1.93 
   9   0 -26    4.16    2.42 
   9   0 -26   -2.06    1.93 
  -9   0  26    2.62    2.04 
  -9   0  26    3.21    2.14 
   9   0 -25   -0.98    1.75 
   9   0 -25   -0.01    1.94 
  -9   0  25   -0.79    1.46 
  -9   0  25    1.80    1.66 
  -9   0  24    0.57    1.57 
   9   0 -24   -0.34    1.52 
   9   0 -24    0.77    1.91 
  -9   0  24    3.01    1.93 
  -9   0  23    0.30    1.54 
  -9   0  23    1.25    1.36 
   9   0 -23   -0.25    1.82 
   9   0 -23   -0.74    1.25 
  -9   0  22    0.32    1.33 
   9   0 -22    0.66    1.63 
   9   0 -22    1.80    1.88 
  -9   0  22    2.22    1.75 
  -9   0  21   -0.93    1.15 
  -9   0  21    0.53    1.32 
   9   0 -21    2.04    1.77 
   9   0 -21    2.52    1.82 
   9   0 -20   -1.26    1.32 
  -9   0  20    1.98    1.47 
  -9   0  20    0.81    1.36 
   9   0 -20   -1.86    1.20 
  -9   0  19   -0.50    1.03 
   9   0 -19   -0.25    1.22 
   9   0 -19   -0.37    1.48 
  -9   0  19    1.65    1.40 
   9   0 -18    6.64    2.32 
   9   0 -18    5.15    2.02 
  -9   0  18    5.70    1.93 
  -9   0  18    3.31    1.54 
  -9   0  17   -1.68    0.90 
   9   0 -17    0.32    0.89 
  -9   0  17    0.75    0.95 
   9   0 -17   -0.53    1.03 
   9   0 -16   83.39    5.97 
  -9   0  16   81.08    5.21 
   9   0 -16   77.66    5.98 
  -9   0  16   84.25    5.79 
  -9   0  15   -0.32    0.97 
   9   0 -15    0.20    0.90 
  -9   0  15   -0.61    0.85 
   9   0 -15   -0.30    1.16 
   9   0 -14   14.26    2.72 
   9   0 -14   16.61    2.92 
  -9   0  14   14.29    2.17 
  -9   0  14   16.89    2.76 
   9   0 -13   -0.21    0.72 
  -9   0  13   -0.69    0.49 
  -9   0  13   -0.39    0.61 
   9   0 -13   -0.56    0.69 
  -9   0  12   12.71    2.34 
   9   0 -12    8.74    2.05 
   9   0 -12   13.69    2.59 
  -9   0  12    9.94    1.58 
   9   0 -11   -1.32    0.84 
  -9   0  11   -0.29    0.73 
   9   0 -11    0.17    0.92 
  -9   0  11    0.85    0.74 
  -9   0  10  126.86    6.79 
  -9   0  10  125.29    5.76 
   9   0 -10  131.08    7.21 
   9   0 -10  121.32    6.82 
   9   0  -9   -0.17    0.92 
   9   0  -9    0.05    0.39 
   9   0  -9   -0.03    0.76 
  -9   0   9   -0.44    0.39 
  -9   0   9    0.80    0.88 
   9   0  -8   26.37    2.43 
  -9   0   8   27.96    1.60 
  -9   0   8   25.60    2.33 
   9   0  -8   28.81    2.78 
   9   0  -8   24.87    1.54 
   9   0  -7    0.08    0.25 
  -9   0   7   -0.23    0.22 
   9   0  -7   -0.85    0.70 
  -9   0   7    1.26    0.87 
  -9   0   7    0.10    0.31 
  -9   0   6   49.41    2.03 
  -9   0   6   49.07    2.01 
  -9   0   6   51.20    3.36 
   9   0  -6   46.38    3.41 
   9   0  -5   -0.48    0.79 
  -9   0   5   -0.84    0.54 
   9   0  -4    7.50    0.60 
  -9   0   4   11.05    1.70 
   9   0  -4   10.88    1.79 
  -9   0   4    9.05    0.59 
  -9   0   3    0.04    0.32 
   9   0  -3   -0.17    0.29 
  -9   0   3    0.26    0.51 
   9   0  -3    0.27    0.86 
   9   0  -2    9.99    1.77 
  -9   0   2    9.43    0.96 
   9   0  -2   11.80    1.05 
  -9   0   2    8.37    1.49 
   9   0  -1    0.13    0.60 
  -9   0   1   -0.69    0.57 
  -9   0   1    0.30    0.49 
   9   0  -1   -0.61    0.38 
   9   0   0    1.97    0.75 
  -9   0   0    2.63    1.00 
  -9   0   0    1.94    0.90 
   9   0   0    2.73    1.03 
   9   0   1    0.27    0.75 
  -9   0  -1    0.27    0.74 
  -9   0  -1   -1.32    0.37 
   9   0   1   -0.32    0.56 
   9   0   2    9.57    1.65 
   9   0   2   14.36    2.03 
  -9   0  -2   12.50    1.92 
  -9   0  -2   12.54    1.84 
   9   0   3    0.56    0.60 
  -9   0  -3    0.38    0.66 
  -9   0  -3    0.53    0.75 
   9   0   4   32.08    2.80 
  -9   0  -4   31.51    2.61 
  -9   0  -4   33.34    2.80 
  -9   0  -5    0.34    0.79 
  -9   0  -5   -0.41    0.64 
   9   0   5    1.39    1.07 
  -9   0  -6  176.72    8.56 
   9   0   6  171.94    8.95 
  -9   0  -6  179.77    8.89 
   9   0   7    0.30    1.00 
  -9   0  -7   -0.45    0.58 
  -9   0  -7   -1.18    0.56 
  -9   0  -8   41.83    3.63 
  -9   0  -8   47.73    3.54 
   9   0   8   36.45    3.54 
  -9   0  -9    0.59    1.02 
  -9   0  -9    1.20    1.02 
   9   0   9    0.01    1.19 
  -9   0 -10   26.51    3.54 
  -9   0 -10   23.56    3.12 
   9   0  10   29.77    4.04 
   9   0  11    0.62    1.37 
  -9   0 -11    0.18    1.19 
  -9   0 -11    0.43    0.90 
   9   0  12    1.47    1.43 
  -9   0 -12    1.53    1.54 
  -9   0 -12    0.79    1.22 
  -9   0 -13    1.06    1.23 
   9   0  13   -0.70    1.35 
  -9   0 -13   -1.13    0.87 
  -9   0 -14    7.08    2.32 
   9   0  14    0.60    1.22 
  -9   0 -14    4.97    1.82 
  -9   0 -15    0.93    1.48 
  -9   0 -15    0.80    1.25 
   9   0  15    2.20    1.59 
  -9   0 -16    5.29    2.12 
   9   0  16    1.44    1.89 
  -9   0 -16    4.96    2.18 
  -9   0 -17    0.62    2.56 
  -9   0 -17    0.63    1.48 
   9   0  17    0.51    1.74 
   9   0  18    2.08    2.23 
  -9   0 -18    0.74    1.60 
  -9   0 -19    0.07    1.87 
   9   0  19   -0.05    1.96 
   9   0  20    2.81    2.57 
   9   1 -26    3.26    2.83 
  -9   1  26    2.48    2.05 
   9  -1 -26    1.50    2.02 
   9  -1 -26    1.44    2.36 
  -9  -1  26    1.91    2.35 
   9   1 -25   -1.21    1.50 
  -9   1  25    0.78    1.92 
  -9   1  25   -1.13    1.40 
  -9  -1  25    0.56    1.91 
   9  -1 -25    1.68    1.92 
   9  -1 -25   -0.79    1.89 
   9   1 -24    7.66    3.21 
   9   1 -24    5.15    2.54 
  -9   1  24    5.45    2.20 
  -9   1  24    6.10    2.42 
   9  -1 -24    2.16    2.42 
   9  -1 -24    7.41    2.55 
  -9  -1  24    9.72    3.01 
   9   1 -23   -1.75    1.70 
  -9   1  23    5.73    2.47 
   9   1 -23    1.63    1.78 
  -9   1  23    2.62    1.78 
   9  -1 -23    2.92    2.38 
  -9  -1  23    2.77    2.14 
   9  -1 -23    4.62    2.22 
  -9   1  22   -1.38    1.05 
  -9   1  22    1.54    1.40 
   9   1 -22    1.78    2.07 
   9   1 -22    2.82    2.08 
   9  -1 -22   -0.05    1.80 
  -9  -1  22   -0.27    1.38 
   9  -1 -22   -0.34    1.39 
   9   1 -21    0.03    1.65 
  -9   1  21    3.38    1.85 
   9   1 -21   -0.34    1.12 
  -9   1  21    2.88    1.69 
  -9  -1  21    1.36    1.62 
   9  -1 -21   -0.25    1.37 
   9  -1 -21    1.15    1.59 
   9   1 -20    6.75    2.72 
  -9   1  20   10.39    2.64 
  -9   1  20    6.36    2.04 
   9   1 -20    8.57    2.66 
   9  -1 -20   11.98    2.71 
  -9  -1  20    8.53    2.38 
   9  -1 -20   14.99    3.51 
  -9   1  19   -0.61    0.88 
   9   1 -19   -0.47    1.24 
   9   1 -19    0.88    1.61 
  -9   1  19    2.16    1.35 
   9  -1 -19    1.07    1.38 
  -9  -1  19   -0.61    1.12 
   9  -1 -19    1.01    1.33 
  -9   1  18   37.98    3.69 
   9   1 -18   43.31    5.53 
   9   1 -18   37.84    4.89 
  -9   1  18   39.20    3.81 
   9  -1 -18   29.97    4.74 
  -9  -1  18   36.73    3.68 
   9  -1 -18   39.82    3.98 
   9   1 -17    1.51    1.50 
  -9   1  17   -0.32    1.01 
  -9   1  17   -0.70    0.89 
   9   1 -17    1.81    1.35 
  -9  -1  17    1.31    1.11 
   9  -1 -17    0.47    1.28 
   9   1 -16   -0.39    1.10 
   9   1 -16    1.11    1.19 
  -9   1  16   -0.55    0.92 
  -9   1  16   -0.09    0.87 
   9  -1 -16   -1.09    0.94 
   9  -1 -16   -0.64    1.23 
  -9  -1  16    1.97    1.29 
  -9   1  15    4.12    1.39 
   9   1 -15    3.95    1.61 
  -9   1  15    2.32    1.16 
   9   1 -15    3.68    1.75 
   9  -1 -15    1.49    1.05 
  -9  -1  15    2.60    1.19 
   9  -1 -15    1.38    1.19 
  -9   1  14   88.85    5.26 
   9   1 -14   75.58    5.35 
   9   1 -14   66.91    5.30 
  -9   1  14   76.89    4.67 
   9  -1 -14   60.25    5.25 
   9  -1 -14   70.76    5.03 
  -9  -1  14   76.95    4.79 
  -9   1  13   24.41    3.06 
   9   1 -13   22.92    3.34 
  -9   1  13   23.42    2.27 
   9   1 -13   20.39    3.30 
   9  -1 -13   23.53    3.15 
   9  -1 -13   22.70    3.49 
  -9  -1  13   26.16    2.41 
  -9   1  12    4.33    1.15 
  -9   1  12    4.95    1.51 
   9   1 -12    1.78    1.22 
   9   1 -12    5.15    1.64 
  -9  -1  12    3.76    1.34 
   9  -1 -12    4.70    1.73 
  -9  -1  12    3.90    1.19 
  -9   1  11   38.28    3.04 
   9   1 -11   34.99    3.19 
   9   1 -11   32.14    3.87 
  -9   1  11   37.59    2.61 
  -9  -1  11   38.14    2.77 
   9  -1 -11   39.72    3.57 
  -9  -1  11   42.55    3.46 
  -9   1  10    2.27    0.82 
  -9   1  10    0.72    0.85 
   9   1 -10    0.89    1.01 
   9   1 -10    1.05    0.92 
   9  -1 -10    0.85    1.19 
  -9  -1  10    0.85    0.69 
  -9  -1  10    0.18    0.94 
  -9   1   9   18.31    2.37 
   9   1  -9   20.83    2.88 
   9   1  -9   20.88    2.84 
  -9   1   9   16.64    1.52 
  -9  -1   9   19.49    2.62 
  -9  -1   9   19.65    1.75 
   9  -1  -9   13.20    2.40 
   9  -1  -9   18.27    1.53 
   9   1  -8  119.43    6.62 
  -9   1   8  123.81    6.27 
  -9   1   8  116.94    5.38 
   9   1  -8  113.38    6.47 
   9  -1  -8  123.10    5.33 
   9  -1  -8  121.07    6.81 
  -9  -1   8  120.22    6.45 
  -9  -1   8  124.00    5.72 
   9   1  -7   21.64    2.81 
  -9   1   7   16.83    1.31 
   9   1  -7   17.48    1.61 
   9   1  -7   18.47    2.46 
  -9   1   7   16.75    2.21 
  -9  -1   7   18.29    1.55 
   9  -1  -7   15.00    1.20 
   9  -1  -7   15.96    2.48 
  -9  -1   7   17.80    2.30 
   9   1  -6    2.10    0.82 
  -9   1   6    4.17    0.73 
   9   1  -6    2.94    1.14 
   9   1  -6    3.87    1.42 
  -9   1   6    2.60    1.04 
   9  -1  -6    2.44    0.58 
   9  -1  -6    3.59    1.21 
  -9  -1   6    4.43    1.23 
  -9  -1   6    4.59    0.96 
  -9   1   5    8.79    0.98 
   9   1  -5    8.74    1.84 
   9   1  -5    7.62    1.27 
  -9   1   5    6.20    1.42 
  -9  -1   5    9.17    1.58 
   9  -1  -5    8.62    0.97 
   9  -1  -5    6.59    0.84 
   9  -1  -5    7.20    1.65 
  -9   1   4    8.87    1.64 
   9   1  -4    9.38    1.83 
   9   1  -4    9.96    1.46 
   9  -1  -4   10.87    1.90 
  -9  -1   4    8.16    1.48 
   9  -1  -4    9.47    1.12 
   9  -1  -4    7.26    0.90 
  -9   1   3   82.85    4.71 
   9   1  -3   72.18    4.73 
   9   1  -3   88.33    4.41 
   9  -1  -3   86.76    3.90 
   9  -1  -3   82.02    4.69 
  -9  -1   3   84.81    4.45 
   9  -1  -3   86.02    3.99 
   9   1  -2   65.61    4.38 
  -9   1   2   77.02    3.61 
  -9   1   2   75.15    4.31 
   9   1  -2   72.04    3.96 
  -9  -1   2   70.94    4.30 
   9  -1  -2   72.64    3.66 
   9  -1  -2   68.18    4.13 
  -9  -1   2   71.13    3.89 
   9  -1  -2   67.48    3.50 
   9   1  -1   86.48    5.12 
  -9   1   1   93.76    5.07 
   9   1  -1   91.40    4.75 
   9  -1  -1   83.39    4.28 
  -9  -1   1   86.60    4.98 
   9  -1  -1   91.09    4.77 
  -9  -1   1   88.90    4.56 
   9   1   0    3.38    1.31 
   9   1   0    3.62    1.10 
  -9   1   0    1.28    1.01 
   9  -1   0    2.37    0.90 
   9  -1   0    2.16    0.80 
  -9  -1   0    3.49    1.27 
  -9  -1   0    2.75    0.90 
   9   1   1  248.97   11.26 
  -9   1  -1  252.59   11.56 
  -9  -1  -1  254.96   11.54 
   9  -1   1  257.26   11.03 
   9  -1   1  252.42   10.90 
  -9  -1  -1  263.28   10.87 
  -9   1  -2    9.37    1.37 
   9   1   2   10.88    1.90 
  -9   1  -2   11.18    2.03 
   9  -1   2   12.93    1.86 
   9  -1   2   13.69    1.75 
  -9  -1  -2    8.79    1.39 
  -9  -1  -2   10.57    1.91 
   9   1   3   78.10    4.83 
  -9   1  -3   87.97    5.18 
  -9   1  -3   77.41    4.16 
   9  -1   3   76.55    4.22 
  -9  -1  -3   75.78    4.31 
   9  -1   3   82.02    4.73 
  -9  -1  -3   82.44    4.96 
  -9   1  -4   12.22    2.21 
   9   1   4   11.45    2.20 
  -9   1  -4   14.65    1.76 
   9  -1   4   14.86    2.27 
  -9  -1  -4   13.99    1.85 
  -9  -1  -4    9.86    1.97 
  -9   1  -5   84.84    4.40 
   9   1   5   77.61    5.20 
  -9   1  -5   76.78    5.27 
  -9  -1  -5   84.15    4.67 
   9  -1   5   87.51    5.24 
  -9  -1  -5   79.40    5.15 
  -9   1  -6   -0.20    0.62 
   9   1   6    1.07    1.07 
  -9   1  -6    0.81    0.69 
   9  -1   6    1.22    1.01 
  -9  -1  -6    0.27    0.64 
  -9  -1  -6    0.62    0.87 
   9   1   7   -0.71    0.55 
  -9   1  -7   -0.83    0.51 
  -9   1  -7   -0.13    0.94 
   9  -1   7    0.23    0.71 
  -9  -1  -7    0.23    0.97 
  -9  -1  -7   -0.09    0.73 
  -9   1  -8   32.41    4.17 
   9   1   8   42.02    3.88 
  -9   1  -8   39.29    2.87 
  -9  -1  -8   40.37    3.61 
   9  -1   8   40.06    3.71 
  -9  -1  -8   32.40    2.98 
   9   1   9   45.85    4.31 
  -9   1  -9   49.34    3.39 
  -9   1  -9   49.97    4.43 
  -9  -1  -9   53.42    4.31 
   9  -1   9   48.55    4.22 
  -9  -1  -9   46.43    3.66 
   9   1  10   -0.71    1.14 
  -9   1 -10    1.30    0.89 
  -9   1 -10    0.81    1.20 
   9  -1  10    0.33    1.31 
  -9  -1 -10    2.14    1.20 
  -9  -1 -10    1.78    1.26 
  -9   1 -11   35.52    4.64 
  -9   1 -11   37.26    3.05 
   9   1  11   38.75    5.07 
  -9  -1 -11   33.58    3.28 
   9  -1  11   38.64    4.93 
  -9  -1 -11   36.10    4.44 
  -9   1 -12    0.46    1.35 
  -9   1 -12   -0.09    0.77 
   9   1  12    0.24    1.11 
   9  -1  12   -1.30    1.29 
  -9  -1 -12    0.35    1.21 
  -9  -1 -12   -1.00    0.95 
   9   1  13    3.06    1.92 
  -9   1 -13    1.33    1.72 
   9  -1  13    1.17    1.35 
  -9  -1 -13   -1.36    1.37 
  -9  -1 -13    0.13    1.21 
  -9   1 -14   25.43    4.36 
   9   1  14   15.67    3.56 
   9  -1  14   26.22    4.58 
  -9  -1 -14   22.04    3.72 
  -9  -1 -14   20.01    3.32 
  -9   1 -15    4.38    2.11 
   9   1  15    1.48    1.33 
  -9  -1 -15    1.25    1.53 
  -9  -1 -15    6.17    2.35 
   9  -1  15    2.21    2.09 
  -9   1 -16   -0.88    1.77 
   9   1  16    0.88    1.76 
   9  -1  16    1.46    1.56 
  -9  -1 -16    1.35    1.90 
   9   1  17    0.95    1.94 
  -9   1 -17    1.76    1.80 
   9  -1  17    0.16    1.97 
  -9  -1 -17    0.73    1.67 
   9   1  18    5.37    2.74 
  -9   1 -18   12.74    3.40 
  -9  -1 -18    9.43    2.98 
   9  -1  18    7.86    3.28 
  -9   1 -19    3.63    2.47 
   9   1  19    2.28    2.62 
  -9  -1 -19    4.60    2.29 
   9  -1  19    9.09    3.31 
   9   2 -25    3.74    2.43 
  -9  -2  25    0.96    2.35 
   9  -2 -25    5.75    3.06 
  -9   2  24    0.90    2.34 
   9   2 -24   11.14    3.73 
   9  -2 -24    4.62    2.92 
  -9  -2  24    3.44    2.38 
  -9   2  23    0.39    1.74 
   9   2 -23    0.48    2.03 
   9  -2 -23   -0.53    1.74 
  -9  -2  23    0.01    1.40 
   9   2 -22    0.36    2.04 
  -9   2  22    1.02    1.58 
   9  -2 -22    1.00    1.69 
  -9  -2  22   -0.19    1.34 
   9   2 -21    2.43    2.10
[truncated: 3,307,283 more chars]
